# Supplementary material for: Metagenomic surveillance and comparative genomic analysis of Chlamydia psittaci in patients with pneumonia
Source: Front Microbiol. 2023 May 30;14:1157888. doi: 10.3389/fmicb.2023.1157888 (PMC10265514; doi:10.3389/fmicb.2023.1157888)
Supplement: Supplementary file 1 [file Table_1.xlsx]

## Sheet: Table S1
Table S1. Characteristics of patients with pneumonia.
Patient No.	#1	#2
Gender	Male	Male
Age (year)	72	66
Laboratory test
WBC (normal 4–10 K/µL)	13.69	12.53
Neutrophils (normal 45–75%)	0.881	0.838
Lymphocyte (normal 800–4800 cells/µL)	420	650
CRP (normal 0–8 mg/L)	95.4	238.25
PCT (normal < 0.05 ng/ml)	2.53	1.37
Creatine kinase (normal 30-145 U/L)	756	327
mNGS test
Pathogen	Chlamydia psittaci	Chlamydia psittaci
Time (hour)	43	46
WBC, white blood cell; CRP, C-reactive protein; PCT, procalcitonin
