# Supplementary material for: Metagenomic surveillance and comparative genomic analysis of Chlamydia psittaci in patients with pneumonia
Source: Front Microbiol. 2023 May 30;14:1157888. doi: 10.3389/fmicb.2023.1157888 (PMC10265514; doi:10.3389/fmicb.2023.1157888)
Supplement: Supplementary file 2 [file Table_2.xlsx]

## Sheet: Table S2
Table S2. Summary of epidemiological and genomic features of all the strains within the genus Chlamydia used in this study.
Species	ID	Strain	GenBank Accessions	Genome size (bp)	GC (%)	No. of sequences	Country	Host	Collection date	Pubmed_ID	ST	allele 1	allele 2	allele 3	allele 4	allele 5	allele 6	allele 7
Chlamydia abortus	GCA_002205755	GN6	CP021996	1144357	39.9	1	China	Yak	2012	-	150	gatA(5)	oppA(8)	hflX(6)	gidA(41)	enoA(8)	hemN(4)	fumC(5)
Chlamydia abortus	GCA_900002505	1H	LN554883	1144467	39.9	1	Unknown	Unknown	-	-	25	gatA(18)	oppA(8)	hflX(6)	gidA(8)	enoA(8)	hemN(14)	fumC(5)
Chlamydia abortus	GCA_900002515	1B_cevac	LN589721	1144467	39.9	1	Unknown	Unknown	-	-	25	gatA(18)	oppA(8)	hflX(6)	gidA(8)	enoA(8)	hemN(14)	fumC(5)
Chlamydia avium	GCA_000583875	10DC88	CP006571	1048269	36.9	2	Unknown	Unknown	-	24461712	209	gatA(57)	oppA(54)	hflX(63)	gidA(66)	enoA(69)	hemN(47)	fumC(49)
Chlamydia avium	GCA_902498835	PV4360_2	LR701661	1048279	36.8	2	Unknown	Unknown	-	-	285	gatA(58)	oppA(82)	hflX(67)	gidA(68)	enoA(69)	hemN(51)	fumC(49)
Chlamydia buteonis	GCA_019056495	IDL17-4553	CP050318	1162766	38.3	2	USA	Buteo jamaicensis	Mar-2017	-	319	gatA(56)	oppA(53)	hflX(60)	gidA(64)	enoA(65)	hemN(82)	fumC(47)
Chlamydia buteonis	GCA_019056535	SWA	CP067334	1155096	38.3	1	USA	Buteo swainsoni	Jun-2016	-	196	gatA(56)	oppA(53)	hflX(60)	gidA(64)	enoA(65)	hemN(46)	fumC(47)
Chlamydia gallinacea	GCA_000471025	08-1274/3	AWUS01000000	1067202	37.9	2	France	Gallus gallus	2008	24461712	156	gatA(44)	oppA(36)	hflX(39)	gidA(45)	enoA(36)	hemN(30)	fumC(28)
Chlamydia gallinacea	GCA_002007725	JX-1	CP019792	1067014	37.9	2	China	Gallus gallus	2015	-	155	gatA(44)	oppA(35)	hflX(38)	gidA(45)	enoA(36)	hemN(29)	fumC(28)
Chlamydia pecorum	GCA_000204135	E58	CP002608	1106197	41.1	1	Unknown	Unknown	-	21571992	23	gatA(9)	oppA(12)	hflX(10)	gidA(12)	enoA(12)	hemN(8)	fumC(9)
Chlamydia pecorum	GCA_000470805	W73	CP004034	1106534	41.1	1	Unknown	Unknown	-	24417976	68	gatA(31)	oppA(12)	hflX(10)	gidA(29)	enoA(18)	hemN(8)	fumC(9)
Chlamydia pecorum	GCA_000470825	P787	CP004035	1106409	41.1	1	Unknown	Unknown	-	24417976	206	gatA(37)	oppA(12)	hflX(10)	gidA(36)	enoA(18)	hemN(8)	fumC(9)
Chlamydia pneumoniae	GCA_001007045	K7	LN847221	1228523	40.6	1	Finland	Human	-	-	17	gatA(4)	oppA(7)	hflX(5)	gidA(7)	enoA(6)	hemN(3)	fumC(4)
Chlamydia pneumoniae	GCA_001007065	CWL011	LN847000	1228579	40.6	1	USA	Human	-	-	17	gatA(4)	oppA(7)	hflX(5)	gidA(7)	enoA(6)	hemN(3)	fumC(4)
Chlamydia pneumoniae	GCA_001007125	CM1	LN846995	1229887	40.6	1	USA	Human	-	-	16	gatA(4)	oppA(7)	hflX(5)	gidA(6)	enoA(5)	hemN(3)	fumC(4)
Chlamydia psittaci	CPMBF01	CPMBF01	-	1176486	39.1	42	China	Human	2020	This study	335	gatA(85)	oppA(78)	hflX(108)	gidA(112)	enoA(13)	hemN(9)	fumC(78)
Chlamydia psittaci	CPMBF02	CPMBF02	-	1158597	39.1	25	China	Human	2021	This study	334	gatA(12)	oppA(13)	hflX(11)	gidA(13)	enoA(13)	hemN(28)	fumC(12)
Chlamydia psittaci	GCA_000204175	Cal10	AEZD01000000	1176836	39	4	Unknown	Human	-	21622741	24	gatA(10)	oppA(13)	hflX(11)	gidA(13)	enoA(13)	hemN(9)	fumC(10)
Chlamydia psittaci	GCA_000204255	6BC	CP002586	1179213	39	2	Unknown	Bird	-	21622741	24	gatA(10)	oppA(13)	hflX(11)	gidA(13)	enoA(13)	hemN(9)	fumC(10)
Chlamydia psittaci	GCA_000211155	RD1	FQ482149	1171629	38.7	2	Unknown	Human	-	21183672	24	gatA(10)	oppA(13)	hflX(11)	gidA(13)	enoA(13)	hemN(9)	fumC(10)
Chlamydia psittaci	GCA_000270385	C19/98	CP002804	1169374	39	1	Unknown	Sheep	-	21705611	24	gatA(10)	oppA(13)	hflX(11)	gidA(13)	enoA(13)	hemN(9)	fumC(10)
Chlamydia psittaci	GCA_000270405	01DC11	CP002805	1172197	39.1	1	Unknown	Pig	-	21705611	24	gatA(10)	oppA(13)	hflX(11)	gidA(13)	enoA(13)	hemN(9)	fumC(10)
Chlamydia psittaci	GCA_000270425	02DC15	CP002806	1172182	39.1	1	Unknown	Cattle	-	21705611	24	gatA(10)	oppA(13)	hflX(11)	gidA(13)	enoA(13)	hemN(9)	fumC(10)
Chlamydia psittaci	GCA_000270445	08DC60	CP002807	1172032	39.1	1	Unknown	Human	-	21705611	24	gatA(10)	oppA(13)	hflX(11)	gidA(13)	enoA(13)	hemN(9)	fumC(10)
Chlamydia psittaci	GCA_000298375	84/55	CP003790	1179551	39	2	Germany	Bird	-	23209198	24	gatA(10)	oppA(13)	hflX(11)	gidA(13)	enoA(13)	hemN(9)	fumC(10)
Chlamydia psittaci	GCA_000298415	GR9	CP003791	1147152	39.1	1	Germany	Bird	1960	23209198	28	gatA(12)	oppA(13)	hflX(11)	gidA(13)	enoA(13)	hemN(9)	fumC(12)
Chlamydia psittaci	GCA_000298435	MN	CP003792	1175981	39	2	USA	Human	1934	23209198	35	gatA(11)	oppA(14)	hflX(15)	gidA(14)	enoA(13)	hemN(11)	fumC(13)
Chlamydia psittaci	GCA_000298455	VS225	CP003793	1164938	39	2	USA	Bird	1991	23209198	204	gatA(12)	oppA(13)	hflX(18)	gidA(13)	enoA(68)	hemN(9)	fumC(10)
Chlamydia psittaci	GCA_000298475	WS/RT/E30	CP003794	1148342	39	2	Germany	Bird	2001	23209198	28	gatA(12)	oppA(13)	hflX(11)	gidA(13)	enoA(13)	hemN(9)	fumC(12)
Chlamydia psittaci	GCA_000298495	M56	CP003795	1168938	38.8	2	Unknown	Muskrat	1961	23209198	31	gatA(17)	oppA(17)	hflX(17)	gidA(18)	enoA(13)	hemN(12)	fumC(16)
Chlamydia psittaci	GCA_000298515	WC	CP003796	1179818	39	2	Unknown	Cattle	-	23209198	32	gatA(12)	oppA(13)	hflX(13)	gidA(13)	enoA(13)	hemN(13)	fumC(10)
Chlamydia psittaci	GCA_000298535	CP3	CP003797	1170628	39	2	USA	Bird	1957	23209198	27	gatA(11)	oppA(14)	hflX(15)	gidA(14)	enoA(13)	hemN(9)	fumC(11)
Chlamydia psittaci	GCA_000298555	NJ1	CP003798	1168986	38.9	2	USA	Bird	1954	23209198	43	gatA(15)	oppA(16)	hflX(13)	gidA(16)	enoA(15)	hemN(10)	fumC(15)
Chlamydia psittaci	GCA_000317995	01DC12	HF545614	1178564	38.9	2	Unknown	Pig	-	-	56	gatA(11)	oppA(14)	hflX(11)	gidA(14)	enoA(13)	hemN(11)	fumC(13)
Chlamydia psittaci	GCA_000338695	Mat116	CP002744	1163362	39.1	1	Japan	Unknown	2001	-	208	gatA(38)	oppA(13)	hflX(11)	gidA(13)	enoA(13)	hemN(9)	fumC(10)
Chlamydia psittaci	GCA_000415565	02DC16	ATKR01000000	1180598	39	3	Germany	Cattle	-	-	24	gatA(10)	oppA(13)	hflX(11)	gidA(13)	enoA(13)	hemN(9)	fumC(10)
Chlamydia psittaci	GCA_000415585	02DC18	ATKS01000000	1234836	39.1	89	Germany	Cattle	-	-	24	gatA(10)	oppA(13)	hflX(11)	gidA(13)	enoA(13)	hemN(9)	fumC(10)
Chlamydia psittaci	GCA_000415625	02DC22	ATKU01000000	1219794	39.1	43	Germany	Cattle	-	-	24	gatA(10)	oppA(13)	hflX(11)	gidA(13)	enoA(13)	hemN(9)	fumC(10)
Chlamydia psittaci	GCA_000415645	02DC23	ATKV01000000	1206602	39.1	41	Germany	Cattle	-	-	24	gatA(10)	oppA(13)	hflX(11)	gidA(13)	enoA(13)	hemN(9)	fumC(10)
Chlamydia psittaci	GCA_000415685	04DC42	ATKX01000000	1176917	39	9	Germany	Unknown	-	-	24	gatA(10)	oppA(13)	hflX(11)	gidA(13)	enoA(13)	hemN(9)	fumC(10)
Chlamydia psittaci	GCA_000415725	09DC77	ATKZ01000000	1214089	39.2	56	Germany	Bird	-	-	47	gatA(11)	oppA(14)	hflX(15)	gidA(13)	enoA(13)	hemN(9)	fumC(13)
Chlamydia psittaci	GCA_000415745	09DC78	ATLA01000000	1217324	39.2	89	Germany	Bird	-	-	47	gatA(11)	oppA(14)	hflX(15)	gidA(13)	enoA(13)	hemN(9)	fumC(13)
Chlamydia psittaci	GCA_000415765	09DC80	ATLB01000000	1190281	39.1	16	Germany	Bird	-	-	47	gatA(11)	oppA(14)	hflX(15)	gidA(13)	enoA(13)	hemN(9)	fumC(13)
Chlamydia psittaci	GCA_000415785	99DC5	ATLC01000000	1207659	39.1	23	Germany	Equine	-	-	218	gatA(10)	oppA(13)	hflX(11)	gidA(13)	enoA(71)	hemN(9)	fumC(10)
Chlamydia psittaci	GCA_000415825	03DC35	ATLE01000000	1193644	39	13	Germany	Cattle	-	-	24	gatA(10)	oppA(13)	hflX(11)	gidA(13)	enoA(13)	hemN(9)	fumC(10)
Chlamydia psittaci	GCA_000417585	02DC24	ATMV01000000	1192107	39	25	Germany	Cattle	-	-	24	gatA(10)	oppA(13)	hflX(11)	gidA(13)	enoA(13)	hemN(9)	fumC(10)
Chlamydia psittaci	GCA_000417605	09DC79	ATMW01000000	1208090	39.3	67	Germany	Bird	-	-	47	gatA(11)	oppA(14)	hflX(15)	gidA(13)	enoA(13)	hemN(9)	fumC(13)
Chlamydia psittaci	GCA_000417675	C6/98	ATNA01000000	1247938	39.2	142	Germany	Rabbit	-	-	24	gatA(10)	oppA(13)	hflX(11)	gidA(13)	enoA(13)	hemN(9)	fumC(10)
Chlamydia psittaci	GCA_000687395	CB7	JMBZ01000000	1178420	39	59	China	Bird	01-Oct-1991	24903864	24	gatA(10)	oppA(13)	hflX(11)	gidA(13)	enoA(13)	hemN(9)	fumC(10)
Chlamydia psittaci	GCA_000687415	CB3	JMEI01000000	1169537	39.1	28	China	Bird	01-Oct-1991	24903864	24	gatA(10)	oppA(13)	hflX(11)	gidA(13)	enoA(13)	hemN(9)	fumC(10)
Chlamydia psittaci	GCA_001401465	DD34	AFVL01000000	1171301	39	5	Unknown	Bird	-	-	24	gatA(10)	oppA(13)	hflX(11)	gidA(13)	enoA(13)	hemN(9)	fumC(10)
Chlamydia psittaci	GCA_001401485	Frances	AFVM01000000	1169673	39	3	Unknown	Human	-	-	35	gatA(11)	oppA(14)	hflX(15)	gidA(14)	enoA(13)	hemN(11)	fumC(13)
Chlamydia psittaci	GCA_001563055	UGA	AWXQ01000000	1172501	39	7	USA	Bird	1995	25887617	24	gatA(10)	oppA(13)	hflX(11)	gidA(13)	enoA(13)	hemN(9)	fumC(10)
Chlamydia psittaci	GCA_001714565	Fr Da	LZSA01000000	1176286	39	10	Australia	Human	2003	-	24	gatA(10)	oppA(13)	hflX(11)	gidA(13)	enoA(13)	hemN(9)	fumC(10)
Chlamydia psittaci	GCA_001714575	CR009	LZRX01000000	1176586	39	12	Australia	Bird	2006	-	24	gatA(10)	oppA(13)	hflX(11)	gidA(13)	enoA(13)	hemN(9)	fumC(10)
Chlamydia psittaci	GCA_001714585	Zo Pa	LZRY01000000	1179238	39	9	Australia	Human	2008	-	255	gatA(74)	oppA(13)	hflX(11)	gidA(13)	enoA(13)	hemN(9)	fumC(10)
Chlamydia psittaci	GCA_001714595	Fa An	LZRZ01000000	1213119	39.1	58	Australia	Human	2009	-	24	gatA(10)	oppA(13)	hflX(11)	gidA(13)	enoA(13)	hemN(9)	fumC(10)
Chlamydia psittaci	GCA_001735985	Ho Re lower	LZRF01000000	1239672	39.1	78	Australia	Human	2012	-	24	gatA(10)	oppA(13)	hflX(11)	gidA(13)	enoA(13)	hemN(9)	fumC(10)
Chlamydia psittaci	GCA_001736045	Po An	LZRG01000000	1170457	39.1	9	Australia	Human	2009	-	24	gatA(10)	oppA(13)	hflX(11)	gidA(13)	enoA(13)	hemN(9)	fumC(10)
Chlamydia psittaci	GCA_001736055	Ho Re upper	LZRE01000000	1178310	39	8	Australia	Human	2012	-	24	gatA(10)	oppA(13)	hflX(11)	gidA(13)	enoA(13)	hemN(9)	fumC(10)
Chlamydia psittaci	GCA_002752695	GIMC 2003:Cps25SM	CP024453	1174410	39.1	2	USA	Human	1964	-	24	gatA(10)	oppA(13)	hflX(11)	gidA(13)	enoA(13)	hemN(9)	fumC(10)
Chlamydia psittaci	GCA_002752715	GIMC 2004:CpsAP23	CP024455	1179913	39	2	Russia	Human	1971	-	24	gatA(10)	oppA(13)	hflX(11)	gidA(13)	enoA(13)	hemN(9)	fumC(10)
Chlamydia psittaci	GCA_002752735	GIMC 2005:CpsCP1	CP024451	1179934	39	2	Russia	Human	1971	-	24	gatA(10)	oppA(13)	hflX(11)	gidA(13)	enoA(13)	hemN(9)	fumC(10)
Chlamydia psittaci	GCA_002844705	10652_placenta	PJPX02000000	1169985	39	8	Australia	Equine	2016-06	29765033	24	gatA(10)	oppA(13)	hflX(11)	gidA(13)	enoA(13)	hemN(9)	fumC(10)
Chlamydia psittaci	GCA_002844715	8882_placenta	PJQA01000000	1174195	39	2	Australia	Equine	2016-06	-	24	gatA(10)	oppA(13)	hflX(11)	gidA(13)	enoA(13)	hemN(9)	fumC(10)
Chlamydia psittaci	GCA_002844745	8882_foetus	PJPZ02000000	1171321	39	20	Australia	Equine	2016-06	29765033	24	gatA(10)	oppA(13)	hflX(11)	gidA(13)	enoA(13)	hemN(9)	fumC(10)
Chlamydia psittaci	GCA_002844755	9945_foetus	PJPY01000000	1173638	39	2	Australia	Equine	2016-06	-	24	gatA(10)	oppA(13)	hflX(11)	gidA(13)	enoA(13)	hemN(9)	fumC(10)
Chlamydia psittaci	GCA_002848405	Horse_pl	CP025423	1177205	39	2	Australia	Equine	Jun-2014	-	24	gatA(10)	oppA(13)	hflX(11)	gidA(13)	enoA(13)	hemN(9)	fumC(10)
Chlamydia psittaci	GCA_003999235	Ful127	CP033059	1178947	39	2	Faroe Islands	Bird	2016-08	-	197	gatA(10)	oppA(13)	hflX(61)	gidA(13)	enoA(13)	hemN(9)	fumC(10)
Chlamydia psittaci	GCA_006385615	Rostinovo-70	CP041038	1160112	39.1	2	Russia	Sheep	2017-11-11	32071972	28	gatA(12)	oppA(13)	hflX(11)	gidA(13)	enoA(13)	hemN(9)	fumC(12)
Chlamydia psittaci	GCA_009857155	AMK	CP047319	1160049	39.1	2	Russia	Goat	2017	-	28	gatA(12)	oppA(13)	hflX(11)	gidA(13)	enoA(13)	hemN(9)	fumC(12)
Chlamydia psittaci	GCA_014901175	L99	JACAAQ010000000	1164620	39	34	China	Human	2019	-	35	gatA(11)	oppA(14)	hflX(15)	gidA(14)	enoA(13)	hemN(11)	fumC(13)
Chlamydia psittaci	GCA_022809855	BL-84	CP094377	1152244	39.1	1	Russia	Vulpes	1984	-	28	gatA(12)	oppA(13)	hflX(11)	gidA(13)	enoA(13)	hemN(9)	fumC(12)
Chlamydia suis	GCA_009931335	R19	CP035278	1102215	41.7	2	USA	Sus scrofa	2017	-	257	gatA(63)	oppA(59)	hflX(70)	gidA(71)	enoA(86)	hemN(49)	fumC(57)
Chlamydia suis	GCA_900149385	4-29b	LT999999	1094002	42.2	1	Unknown	Unknown	-	-	Novel	gatA(61)	oppA(57)	hflX(68)	gidA(70)	enoA(73)	hemN(53)	fumC(52)
Chlamydia suis	GCA_900149505	9-1b	LS398099	1082175	41.6	1	Unknown	Unknown	-	-	223	gatA(63)	oppA(59)	hflX(70)	gidA(71)	enoA(75)	hemN(55)	fumC(54)
