# Supplementary material for: Metagenomic surveillance and comparative genomic analysis of Chlamydia psittaci in patients with pneumonia
Source: Front Microbiol. 2023 May 30;14:1157888. doi: 10.3389/fmicb.2023.1157888 (PMC10265514; doi:10.3389/fmicb.2023.1157888)
Supplement: Supplementary file 3 [file Table_3.xlsx]

## Sheet: patient #1
Table S3. The abundance profiles of the microbial species detected in the community of BALF samples from the patients with pneumonia.
Species	Percent abundance (%)
Chlamydia psittaci	0.7936
Gemella haemolysans	0.0452
Streptococcus oralis	0.0363
Streptococcus gordonii	0.0187
Streptococcus pseudopneumoniae	0.0141
Streptococcus agalactiae	0.0132
Corynebacterium accolens	0.0114
Corynebacterium propinquum	0.0094
Streptococcus pneumoniae	0.0085
Granulicatella adiacens	0.0065
Streptococcus mitis	0.004
Streptococcus cristatus	0.0032
Rothia dentocariosa	0.0027
Streptococcus sanguinis	0.0023
Streptococcus sp. oral taxon 064	0.0018
Streptococcus sp. HSISM1	0.0018
Streptococcus anginosus	0.0014
Corynebacterium pseudodiphtheriticum	0.0014
Streptococcus vestibularis	0.0014
Streptococcus parasanguinis	0.0013
Staphylococcus aureus	0.0012
Rothia mucilaginosa	0.0012
Streptococcus sp. VT 162	0.0011
Methylobacterium sp. XJLM	0.0009
Abiotrophia defectiva	0.0009
Chlamydia abortus	0.0009
Streptococcus infantis	0.0009
Gemella morbillorum	0.0006
Streptococcus salivarius	0.0006
Streptococcus milleri	0.0005
Enterobacter cloacae	0.0005
Staphylococcus hominis	0.0004
Micrococcus luteus	0.0004
Streptococcus sp. NPS 308	0.0004
Methylobacterium phyllosphaerae	0.0004
Gemella sp. ND 6198	0.0004
Streptococcus intermedius	0.0003
Cutibacterium acnes	0.0003
Sphingomonas melonis	0.0003
Streptococcus phage phiBHN167	0.0003
Gemella sanguinis	0.0003
Haemophilus influenzae	0.0002
Delftia tsuruhatensis	0.0002
Streptococcus sp. A12	0.0002
Aerococcus viridans	0.0002
Streptococcus sp. I-P16	0.0002
Bradyrhizobium sp. BTAi1	0.0002
Klebsiella variicola	0.0002
Enterobacter hormaechei	0.0002
Rothia aeria	0.0002
Cyclospora cayetanensis	0.0002
Bacillus thuringiensis	0.0002
Lactobacillus salivarius	0.0002
Staphylococcus cohnii	0.0002
Xanthomonas campestris	0.0002
Veillonella parvula	0.0002
Lactobacillus oris	0.0002
Staphylococcus saprophyticus	0.0001
Bifidobacterium dentium	0.0001
Brevundimonas diminuta	0.0001
Granulicatella elegans	0.0001
Staphylococcus haemolyticus	0.0001
Stenotrophomonas maltophilia	0.0001
Penicillium oxalicum	0.0001
Parvimonas micra	0.0001
Streptococcus equinus	0.0001
Yarrowia lipolytica	0.0001
Streptococcus thermophilus	0.0001
Acinetobacter johnsonii	0.0001

## Sheet: patient #2
Species	Percent abundance (%)
Chlamydia psittaci	0.8977
Ralstonia pickettii	0.0581
Chlamydia abortus	0.0133
Microbacterium sp. PM5	0.0031
Staphylococcus haemolyticus	0.0026
Rhodococcus erythropolis	0.0022
Candida albicans	0.0022
Malassezia furfur	0.002
Rhodococcus sp. YL-1	0.0016
Enterobacteriaceae bacterium ENNIH2	0.0014
Bradyrhizobium sp. BTAi1	0.0011
Delftia tsuruhatensis	0.0008
Enterobacter cloacae	0.0007
Sphingomonas melonis	0.0007
Cupriavidus sp. USMAA2-4	0.0006
Ralstonia mannitolilytica	0.0006
Enterobacter hormaechei	0.0006
Cutibacterium acnes	0.0005
Cyclospora cayetanensis	0.0005
Sphingomonas koreensis	0.0005
Rhizobium sp. S41	0.0004
Rhodococcus sp. H-CA8f	0.0004
Pseudomonas aeruginosa	0.0003
Bradyrhizobium sp. SK17	0.0003
Rhodococcus qingshengii	0.0003
Moraxella osloensis	0.0003
Acinetobacter johnsonii	0.0002
Methylobacterium sp. XJLM	0.0002
Malassezia restricta	0.0002
Yarrowia lipolytica	0.0002
Cupriavidus metallidurans	0.0002
Methylobacterium currus	0.0002
Rhodococcus sp. 008	0.0002
Staphylococcus epidermidis	0.0002
Burkholderia multivorans	0.0002
Bradyrhizobium ottawaense	0.0002
Aspergillus fumigatus	0.0002
Rhizobium sp. IRBG74	0.0002
Acinetobacter lwoffii	0.0002
Devosia sp. H5989	0.0002
Komagataella phaffii	0.0002
Corynebacterium accolens	0.0001
Methylobacterium phyllosphaerae	0.0001
Ralstonia solanacearum	0.0001
Saccharomyces pastorianus	0.0001
Caulobacter segnis	0.0001
Bacillus thuringiensis	0.0001
Caulobacter vibrioides	0.0001
