# Supplementary material for: Metagenomic surveillance and comparative genomic analysis of Chlamydia psittaci in patients with pneumonia
Source: Front Microbiol. 2023 May 30;14:1157888. doi: 10.3389/fmicb.2023.1157888 (PMC10265514; doi:10.3389/fmicb.2023.1157888)
Supplement: Supplementary file 4 [file Table_4.xlsx]

## Sheet: Table S4
Table S4. List of the pairwise ANI values between any two genomes from distinct chlamydial species.
	Species	Chlamydia abortus	Chlamydia abortus	Chlamydia abortus	Chlamydia avium	Chlamydia avium	Chlamydia buteonis	Chlamydia buteonis	Chlamydia gallinacea	Chlamydia gallinacea	Chlamydia pecorum	Chlamydia pecorum	Chlamydia pecorum	Chlamydia pneumoniae	Chlamydia pneumoniae	Chlamydia pneumoniae	Chlamydia psittaci	Chlamydia psittaci	Chlamydia psittaci	Chlamydia psittaci	Chlamydia psittaci	Chlamydia suis	Chlamydia suis	Chlamydia suis
Species	Genome	GCA_900002515/1B_cevac	GCA_900002505/1H	GCA_002205755/GN6	GCA_000583875/10DC88	GCA_902498835/PV4360_2	GCA_019056495/IDL17-4553	GCA_019056535/SWA	GCA_000471025/08-1274/3	GCA_002007725/JX-1	GCA_000204135/E58	GCA_000470825/P787	GCA_000470805/W73	GCA_001007125/CM1	GCA_001007065/CWL011	GCA_001007045/K7	GCA_000204255/6BC	GCA_000298495/M56	GCA_000298515/WC	Metagenome/CPMBF01	Metagenome/CPMBF02	GCA_900149385/4-29b	GCA_900149505/9-1b	GCA_009931335/R19
Chlamydia abortus	GCA_900002515/1B_cevac	1	1	0.99912	0.74833	0.748183	0.925417	0.925342	0.746573	0.746354	0.715853	0.7163	0.71637	0.721134	0.721065	0.721068	0.925823	0.925703	0.925713	0.926286	0.9291	0.714194	0.714725	0.714691
Chlamydia abortus	GCA_900002505/1H	1	1	0.99912	0.74833	0.748183	0.925417	0.925342	0.746573	0.746354	0.715853	0.7163	0.71637	0.721134	0.721065	0.721068	0.925823	0.925703	0.925713	0.926286	0.9291	0.714194	0.714725	0.714691
Chlamydia abortus	GCA_002205755/GN6	0.999137	0.999137	1	0.747717	0.747541	0.925263	0.925188	0.74569	0.745131	0.714789	0.715066	0.715045	0.721604	0.721597	0.7216	0.925795	0.925666	0.925668	0.926361	0.928777	0.713731	0.713902	0.714263
Chlamydia avium	GCA_000583875/10DC88	0.747685	0.747685	0.747641	1	0.995489	0.750727	0.750728	0.815772	0.815542	0.716435	0.716748	0.716724	0.71831	0.718201	0.718202	0.749549	0.749644	0.749621	0.749678	0.749503	0.71458	0.715453	0.715233
Chlamydia avium	GCA_902498835/PV4360_2	0.747801	0.747801	0.74782	0.995463	1	0.750611	0.750532	0.816123	0.816016	0.715653	0.715245	0.715613	0.718277	0.71825	0.718253	0.75001	0.749811	0.749943	0.750097	0.749843	0.713235	0.714119	0.713769
Chlamydia buteonis	GCA_019056495/IDL17-4553	0.924787	0.924787	0.924723	0.751125	0.751087	1	0.999811	0.749845	0.749811	0.716749	0.716666	0.716275	0.722495	0.72247	0.722473	0.935776	0.946706	0.934889	0.9362	0.936363	0.712402	0.711773	0.711605
Chlamydia buteonis	GCA_019056535/SWA	0.924714	0.924714	0.924665	0.750987	0.751121	0.999811	1	0.749536	0.749324	0.716806	0.716904	0.716855	0.72293	0.723107	0.723112	0.935678	0.946545	0.934937	0.93671	0.936174	0.715043	0.714236	0.714939
Chlamydia gallinacea	GCA_000471025/08-1274/3	0.746435	0.746435	0.746296	0.814928	0.814871	0.749114	0.749117	1	0.994468	0.714391	0.714543	0.714478	0.716349	0.716181	0.716186	0.748001	0.747813	0.747753	0.748248	0.747857	0.713591	0.71419	0.713842
Chlamydia gallinacea	GCA_002007725/JX-1	0.745876	0.745876	0.745828	0.81551	0.815426	0.747916	0.747724	0.99445	1	0.714075	0.714105	0.713976	0.717647	0.717655	0.717663	0.747284	0.747133	0.746984	0.7475	0.74667	0.714034	0.71384	0.713326
Chlamydia pecorum	GCA_000204135/E58	0.716035	0.716035	0.715952	0.715084	0.715251	0.716428	0.716474	0.715199	0.714989	1	0.992569	0.992805	0.720008	0.72001	0.720016	0.717687	0.717562	0.717839	0.717357	0.717668	0.713181	0.71303	0.71255
Chlamydia pecorum	GCA_000470825/P787	0.716181	0.716181	0.716119	0.71453	0.71453	0.71679	0.716655	0.71502	0.715056	0.992447	1	0.9954	0.719029	0.719054	0.719061	0.716776	0.717013	0.716859	0.716682	0.71697	0.709135	0.709505	0.709535
Chlamydia pecorum	GCA_000470805/W73	0.716588	0.716588	0.71662	0.715466	0.715513	0.716516	0.716567	0.714958	0.714971	0.992751	0.995617	1	0.719953	0.719952	0.71996	0.717577	0.71807	0.717411	0.717981	0.717181	0.710191	0.709961	0.709616
Chlamydia pneumoniae	GCA_001007125/CM1	0.721573	0.721573	0.721548	0.717102	0.717015	0.721584	0.721585	0.716579	0.716422	0.718737	0.718884	0.718754	1	0.999611	0.999578	0.721831	0.721046	0.721931	0.722186	0.722248	0.708588	0.708815	0.709043
Chlamydia pneumoniae	GCA_001007065/CWL011	0.721567	0.721567	0.721524	0.718267	0.717748	0.722301	0.722373	0.717677	0.717688	0.719982	0.719732	0.719928	0.999512	1	0.999915	0.722456	0.722068	0.722877	0.722708	0.722799	0.711051	0.711121	0.710445
Chlamydia pneumoniae	GCA_001007045/K7	0.721741	0.721741	0.721769	0.718069	0.718105	0.7232	0.7233	0.718421	0.718486	0.719934	0.719638	0.719722	0.999547	0.999915	1	0.722603	0.72212	0.722752	0.723085	0.72293	0.711525	0.710937	0.710505
Chlamydia psittaci	GCA_000204255/6BC	0.925131	0.925131	0.925096	0.750891	0.750719	0.935568	0.935391	0.748281	0.748294	0.716364	0.716803	0.716835	0.722117	0.721976	0.721978	1	0.973145	0.995052	0.989211	0.985055	0.713535	0.713805	0.712973
Chlamydia psittaci	GCA_000298495/M56	0.925424	0.925424	0.925382	0.750448	0.750047	0.946501	0.946371	0.74817	0.747941	0.717434	0.71778	0.717518	0.72184	0.721853	0.721851	0.973554	1	0.973476	0.973037	0.970236	0.713993	0.713654	0.713525
Chlamydia psittaci	GCA_000298515/WC	0.924977	0.924977	0.924934	0.751117	0.75105	0.934359	0.934162	0.747147	0.746975	0.717088	0.717027	0.716566	0.722816	0.722807	0.72281	0.995042	0.972846	1	0.989539	0.985664	0.71468	0.713823	0.713639
Chlamydia psittaci	Metagenome/CPMBF01	0.924033	0.924033	0.924001	0.750528	0.750351	0.934059	0.934008	0.747321	0.747109	0.716947	0.716699	0.716462	0.721529	0.721546	0.721555	0.987396	0.969926	0.987492	1	0.978685	0.715445	0.713288	0.714001
Chlamydia psittaci	Metagenome/CPMBF02	0.928748	0.928748	0.928676	0.749971	0.750262	0.935083	0.934919	0.747958	0.74799	0.716322	0.716402	0.716067	0.721538	0.721567	0.721569	0.985803	0.969318	0.985771	0.980121	1	0.713783	0.713011	0.713288
Chlamydia suis	GCA_900149385/4-29b	0.715381	0.715381	0.715822	0.715961	0.715746	0.71615	0.716149	0.716592	0.716589	0.712395	0.712055	0.712341	0.712346	0.712307	0.712307	0.714836	0.714771	0.715086	0.715179	0.715034	1	0.976292	0.97604
Chlamydia suis	GCA_900149505/9-1b	0.71827	0.71827	0.718097	0.719679	0.718283	0.717552	0.717469	0.717878	0.71766	0.713816	0.714223	0.714706	0.71479	0.714793	0.714796	0.716929	0.717063	0.717052	0.717136	0.716745	0.976275	1	0.993661
Chlamydia suis	GCA_009931335/R19	0.719095	0.719095	0.719292	0.716769	0.715549	0.71854	0.718707	0.718253	0.717915	0.714862	0.715293	0.715718	0.714416	0.71406	0.714066	0.718162	0.718104	0.718282	0.718288	0.717935	0.976675	0.99382	1
