# Supplementary material for: Metagenomic surveillance and comparative genomic analysis of Chlamydia psittaci in patients with pneumonia
Source: Front Microbiol. 2023 May 30;14:1157888. doi: 10.3389/fmicb.2023.1157888 (PMC10265514; doi:10.3389/fmicb.2023.1157888)
Supplement: Supplementary file 5 [file Table_5.xlsx]

## Sheet: CPMBF01
Table S5. Genomic regions bearing genetic differentiation between the metagenomic strains and C. psittaci MN of genotype E.
Index	Start*	End*	Length
1	297655	299586	1931
2	319483	327061	7578
3	630670	643666	12996
4	705213	706740	1527
5	707876	709518	1642
6	710595	712360	1765
* The genomic coordinates are corresponding to the isolate MN of C. psittaci genotype E.

## Sheet: CPMBF02
Index	Start*	End*	Length
1	320220	321727	1507
2	321817	324383	2566
3	324471	327060	2589
4	630060	660466	30406
5	705233	710507	5274
6	710596	712627	2031
7	805879	812518	6639
8	909054	916122	7068
* The genomic coordinates are corresponding to the isolate MN of C. psittaci genotype E.
