# Supplementary material for: Metagenomic surveillance and comparative genomic analysis of Chlamydia psittaci in patients with pneumonia
Source: Front Microbiol. 2023 May 30;14:1157888. doi: 10.3389/fmicb.2023.1157888 (PMC10265514; doi:10.3389/fmicb.2023.1157888)
Supplement: Supplementary file 6 [file Table_6.xlsx]

## Sheet: Table S6
Table S6. Functional annotation of the genes present in the pan-genome of C. psittaci.
OG ID	Gene set	Copy per genome	Annotation	COG		Pfam family	VFDB
				Class	Family		Symbol	Function	Virulence factor	Major category
OG0001	Core	Multi-copy	putative outer membrane protein pmp10	S	Uncharacterized conserved protein, contains a C-terminal beta-barrel porin domain	Autotransporter (PF03797) Autotransporter beta-domain	pmpG	polymorphic membrane protein PmpG	Pmps	Adherence
OG0002	Core	Multi-copy	Peptidoglycan D,D-transpeptidase MrdA	DM	Cell division protein FtsI/penicillin-binding protein 2	PBP_dimer (PF03717) Penicillin-binding Protein dimerisation domain; Transpeptidase (PF00905) Penicillin binding protein transpeptidase domain	-	-	-	-
OG0003	Core	Multi-copy	50S ribosomal protein L7/L12	J	Ribosomal protein L10	Ribosomal_L10 (PF00466) Ribosomal protein L10	-	-	-	-
OG0004	Core	Multi-copy	hypothetical protein	M	Uncharacterized protein involved in outer membrane biogenesis	-	-	-	-	-
OG0005	Core	Multi-copy	Ribosomal RNA small subunit methyltransferase B	J	16S rRNA C967 or C1407 C5-methylase, RsmB/RsmF family	Methyltr_RsmB-F (PF01189) 16S rRNA methyltransferase RsmB/F; Methyltransf_31 (PF13847) Methyltransferase domain; Methyltransf_25 (PF13649) Methyltransferase domain; Methyltransf_11 (PF08241) Methyltransferase domain	-	-	-	-
OG0006	Core	Multi-copy	putative outer membrane protein pmp2	U	Large exoprotein involved in heme utilization or adhesion	-	-	-	-	-
OG0007	Core	Multi-copy	hypothetical protein	-	-	DUF2608 (PF11019) Protein of unknown function (DUF2608)	-	-	-	-
OG0008	Core	Multi-copy	hypothetical protein	U	Large exoprotein involved in heme utilization or adhesion	ChlamPMP_M (PF07548) Chlamydia polymorphic membrane protein middle domain; Autotransporter (PF03797) Autotransporter beta-domain; Chlam_PMP (PF02415) Chlamydia polymorphic membrane protein (Chlamydia_PMP) repeat	pmpG	polymorphic membrane protein PmpG	Pmps	Adherence
OG0009	Core	Multi-copy	putative outer membrane protein pmp9	S	Uncharacterized conserved protein, contains a C-terminal beta-barrel porin domain	ChlamPMP_M (PF07548) Chlamydia polymorphic membrane protein middle domain; Autotransporter (PF03797) Autotransporter beta-domain; Chlam_PMP (PF02415) Chlamydia polymorphic membrane protein (Chlamydia_PMP) repeat	pmpG	polymorphic membrane protein PmpG	Pmps	Adherence
OG0010	Core	Multi-copy	putative outer membrane protein pmp2	S	Uncharacterized conserved protein, contains a C-terminal beta-barrel porin domain	ChlamPMP_M (PF07548) Chlamydia polymorphic membrane protein middle domain; Chlam_PMP (PF02415) Chlamydia polymorphic membrane protein (Chlamydia_PMP) repeat	pmpG	polymorphic membrane protein PmpG	Pmps	Adherence
OG0011	Core	Multi-copy	hypothetical protein	-	-	-	cteG	C. trachomatis effector associated with the Golgi	TTSS secreted effectors	Effector delivery system
OG0012	Core	Multi-copy	hypothetical protein	-	-	DUF648 (PF04890) Family of unknown function (DUF648)	-	-	-	-
OG0013	Core	Multi-copy	hypothetical protein	-	-	-	-	-	-	-
OG0014	Core	Multi-copy	hypothetical protein	-	-	DUF1389 (PF07146) Protein of unknown function (DUF1389)	-	-	-	-
OG0015	Core	Multi-copy	hypothetical protein	-	-	DUF1389 (PF07146) Protein of unknown function (DUF1389)	-	-	-	-
OG0016	Core	Multi-copy	hypothetical protein	NU	Flagellar biosynthesis/type III secretory pathway M-ring protein FliF/YscJ	YscJ_FliF (PF01514) Secretory protein of YscJ/FliF family; FliG_M (PF14841) FliG middle domain	filF	type III secretion system protein	TTSS secreted effectors	Effector delivery system
OG0017	Core	Multi-copy	Protease 3	O	Secreted/periplasmic Zn-dependent peptidases, insulinase-like	Peptidase_M16_M (PF16187) Middle or third domain of peptidase_M16; Peptidase_M16 (PF00675) Insulinase (Peptidase family M16); Peptidase_M16_C (PF05193) Peptidase M16 inactive domain	-	-	-	-
OG0018	Core	Multi-copy	Acetyl-coenzyme A carboxylase carboxyl transferase subunit alpha	I	Acetyl-CoA carboxylase alpha subunit	ACCA (PF03255) Acetyl co-enzyme A carboxylase carboxyltransferase alpha subunit; Carboxyl_trans (PF01039) Carboxyl transferase domain	-	-	-	-
OG0019	Core	Multi-copy	hypothetical protein	D	Chromosome segregation ATPase	-	-	-	-	-
OG0020	Core	Multi-copy	hypothetical protein	-	-	DUF1539 (PF07560) Domain of Unknown Function (DUF1539); DUF1548 (PF07579) Domain of Unknown Function (DUF1548)	-	-	-	-
OG0021	Core	Multi-copy	hypothetical protein	-	-	-	-	-	-	-
OG0022	Core	Multi-copy	hypothetical protein	S	Uncharacterized protein, UPF0160 family	UPF0160 (PF03690) Uncharacterised protein family (UPF0160)	-	-	-	-
OG0023	Core	Multi-copy	hypothetical protein	-	-	-	-	-	-	-
OG0024	Core	Multi-copy	RecBCD enzyme subunit RecB	L	ATP-dependent exoDNAse (exonuclease V) beta subunit (contains helicase and exonuclease domains)	UvrD-helicase (PF00580) UvrD/REP helicase N-terminal domain; UvrD_C (PF13361) UvrD-like helicase C-terminal domain; AAA_19 (PF13245) AAA domain; UvrD_C_2 (PF13538) UvrD-like helicase C-terminal domain; Viral_helicase1 (PF01443) Viral (Superfamily 1) RNA helicase; AAA_30 (PF13604) AAA domain; AAA_22 (PF13401) AAA domain	-	-	-	-
OG0025	Core	Multi-copy	Phosphoenolpyruvate carboxykinase [GTP]	C	Phosphoenolpyruvate carboxykinase, GTP-dependent	PEPCK_GTP (PF00821) Phosphoenolpyruvate carboxykinase C-terminal P-loop domain; PEPCK_N (PF17297) Phosphoenolpyruvate carboxykinase N-terminal domain	-	-	-	-
OG0026	Core	Multi-copy	hypothetical protein	-	-	DUF648 (PF04890) Family of unknown function (DUF648)	-	-	-	-
OG0027	Core	Multi-copy	hypothetical protein	R	Predicted Rossmann fold nucleotide-binding protein	Lysine_decarbox (PF03641) Possible lysine decarboxylase; LDcluster4 (PF18306) SLOG cluster4 family	-	-	-	-
OG0028	Core	Multi-copy	hypothetical protein	-	-	DUF1389 (PF07146) Protein of unknown function (DUF1389)	-	-	-	-
OG0029	Core	Multi-copy	DNA-directed RNA polymerase subunit beta	K	DNA-directed RNA polymerase, beta subunit/140 kD subunit	RNA_pol_Rpb2_6 (PF00562) RNA polymerase Rpb2, domain 6; RNA_pol_Rpb2_3 (PF04565) RNA polymerase Rpb2, domain 3; RNA_pol_Rpb2_1 (PF04563) RNA polymerase beta subunit; RNA_pol_Rpb2_7 (PF04560) RNA polymerase Rpb2, domain 7; RNA_pol_Rpb2_2 (PF04561) RNA polymerase Rpb2, domain 2; RNA_pol_Rpb2_45 (PF10385) RNA polymerase beta subunit external 1 domain	-	-	-	-
OG0030	Core	Multi-copy	Phospho-N-acetylmuramoyl-pentapeptide-transferase	M	UDP-N-acetylmuramyl pentapeptide phosphotransferase/UDP-N-acetylglucosamine-1-phosphate transferase	-	-	-	-	-
OG0031	Core	Multi-copy	hypothetical protein	-	-	DUF648 (PF04890) Family of unknown function (DUF648)	-	-	-	-
OG0032	Core	Multi-copy	hypothetical protein	J	O-acetyl-ADP-ribose deacetylase (regulator of RNase III), contains Macro domain	-	-	-	-	-
OG0033	Core	Multi-copy	putative outer membrane protein pmp15	U	Large exoprotein involved in heme utilization or adhesion	ChlamPMP_M (PF07548) Chlamydia polymorphic membrane protein middle domain; Chlam_PMP (PF02415) Chlamydia polymorphic membrane protein (Chlamydia_PMP) repeat; Autotransporter (PF03797) Autotransporter beta-domain	pmpE	polymorphic membrane protein PmpE	Pmps	Adherence
OG0034	Core	Multi-copy	hypothetical protein	-	-	Peptidase_C65 (PF10275) Peptidase C65 Otubain	-	-	-	-
OG0035	Core	Multi-copy	hypothetical protein	-	-	-	-	-	-	-
OG0036	Core	Multi-copy	DNA translocase FtsK	D	DNA segregation ATPase FtsK/SpoIIIE and related proteins	FtsK_SpoIIIE (PF01580) FtsK/SpoIIIE family; FtsK_alpha (PF17854) FtsK alpha domain; FtsK_gamma (PF09397) Ftsk gamma domain; FtsK_4TM (PF13491) 4TM region of DNA translocase FtsK/SpoIIIE; AAA_10 (PF12846) AAA-like domain	-	-	-	-
OG0037	Core	Multi-copy	Queuine tRNA-ribosyltransferase	J	Queuine/archaeosine tRNA-ribosyltransferase	TGT (PF01702) Queuine tRNA-ribosyltransferase	-	-	-	-
OG0038	Core	Multi-copy	hypothetical protein	-	-	DUF687 (PF05095) Protein of unknown function (DUF687)	-	-	-	-
OG0039	Core	Multi-copy	hypothetical protein	N	Flagellar biosynthesis pathway, component FlhA	FHIPEP (PF00771) FHIPEP family	flhA	FlhA, the flagella homolog of CdsV	TTSS	Effector delivery system
OG0040	Core	Multi-copy	Chaperone protein ClpB	O	ATP-dependent Clp protease ATP-binding subunit ClpA	AAA_2 (PF07724) AAA domain (Cdc48 subfamily); AAA_lid_9 (PF17871) AAA lid domain; ClpB_D2-small (PF10431) C-terminal, D2-small domain, of ClpB protein; AAA (PF00004) ATPase family associated with various cellular activities (AAA); AAA_5 (PF07728) AAA domain (dynein-related subfamily); Clp_N (PF02861) Clp amino terminal domain, pathogenicity island component; Sigma54_activat (PF00158) Sigma-54 int…	clpC	endopeptidase Clp ATP-binding chain C	ClpC	Stress survival
OG0041	Core	Multi-copy	1-deoxy-D-xylulose-5-phosphate synthase	C	TPP-dependent pyruvate or acetoin dehydrogenase subunit alpha	E1_dh (PF00676) Dehydrogenase E1 component; Transket_pyr (PF02779) Transketolase, pyrimidine binding domain; Transketolase_C (PF02780) Transketolase, C-terminal domain; TPP_enzyme_C (PF02775) Thiamine pyrophosphate enzyme, C-terminal TPP binding domain	-	-	-	-
OG0042	Core	Multi-copy	Ribonuclease G	J	Ribonuclease G or E	RNase_E_G (PF10150) Ribonuclease E/G family	-	-	-	-
OG0043	Core	Multi-copy	Tyrosine recombinase XerC	L	Site-specific recombinase XerD	Phage_int_SAM_1 (PF02899) Phage integrase, N-terminal SAM-like domain; Phage_integrase (PF00589) Phage integrase family; Phage_int_SAM_4 (PF13495) Phage integrase, N-terminal SAM-like domain; Phage_int_SAM_5 (PF13102) Phage integrase SAM-like domain	-	-	-	-
OG0044	Core	Multi-copy	Lon protease	O	ATP-dependent Lon protease, bacterial type	LON_substr_bdg (PF02190) ATP-dependent protease La (LON) substrate-binding domain; AAA (PF00004) ATPase family associated with various cellular activities (AAA)	-	-	-	-
OG0045	Core	Multi-copy	Leucine--tRNA ligase	J	Leucyl-tRNA synthetase	tRNA-synt_1 (PF00133) tRNA synthetases class I (I, L, M and V); tRNA-synt_1_2 (PF13603) Leucyl-tRNA synthetase, Domain 2; tRNA-synt_1g (PF09334) tRNA synthetases class I (M); Anticodon_1 (PF08264) Anticodon-binding domain of tRNA ligase	-	-	-	-
OG0046	Core	Multi-copy	Chaperone protein DnaJ	O	DnaJ-class molecular chaperone with C-terminal Zn finger domain	DnaJ_C (PF01556) DnaJ C terminal domain; DnaJ (PF00226) DnaJ domain; DnaJ_CXXCXGXG (PF00684) DnaJ central domain	-	-	-	-
OG0047	Core	Multi-copy	Transcription-repair-coupling factor	LK	Transcription-repair coupling factor (superfamily II helicase)	TRCF (PF03461) TRCF domain; Helicase_C (PF00271) Helicase conserved C-terminal domain; DEAD (PF00270) DEAD/DEAH box helicase; UvrB_inter (PF17757) UvrB interaction domain; CarD_CdnL_TRCF (PF02559) CarD-like/TRCF domain; ResIII (PF04851) Type III restriction enzyme, res subunit	-	-	-	-
OG0048	Core	Multi-copy	hypothetical protein	S	Uncharacterized conserved protein, contains DUF3084 domain	-	CT_850	hypothetical protein	TTSS secreted effectors	Effector delivery system
OG0049	Core	Multi-copy	50S ribosomal protein L2	J	Ribosomal protein L2	Ribosomal_L2_C (PF03947) Ribosomal Proteins L2, C-terminal domain; Ribosomal_L2 (PF00181) Ribosomal Proteins L2, RNA binding domain	-	-	-	-
OG0050	Core	Multi-copy	hypothetical protein	-	-	-	-	-	-	-
OG0051	Core	Multi-copy	hypothetical protein	-	-	-	CT_144	hypothetical protein	TTSS secreted effectors	Effector delivery system
OG0052	Core	Multi-copy	Tyrosine-specific transport protein	E	Amino acid permease	Trp_Tyr_perm (PF03222) Tryptophan/tyrosine permease family	-	-	-	-
OG0053	Core	Multi-copy	putative outer membrane protein pmp11	U	Large exoprotein involved in heme utilization or adhesion	Autotransporter (PF03797) Autotransporter beta-domain; ChlamPMP_M (PF07548) Chlamydia polymorphic membrane protein middle domain	pmpG	polymorphic membrane protein PmpG	Pmps	Adherence
OG0054	Core	Multi-copy	Alanine--tRNA ligase	J	Alanyl-tRNA synthetase	tRNA-synt_2c (PF01411) tRNA synthetases class II (A); DHHA1 (PF02272) DHHA1 domain; tRNA_SAD (PF07973) Threonyl and Alanyl tRNA synthetase second additional domain	-	-	-	-
OG0055	Core	Multi-copy	hypothetical protein	S	Uncharacterized membrane protein YhgE, phage infection protein (PIP) family	Effector_1 (PF04518) Effector from type III secretion system	CT_619	hypothetical protein	TTSS secreted effectors	Effector delivery system
OG0056	Core	Multi-copy	hypothetical protein	-	-	-	-	-	-	-
OG0057	Core	Multi-copy	hypothetical protein	-	-	-	-	-	-	-
OG0058	Core	Multi-copy	RecBCD enzyme subunit RecC	L	Exonuclease V gamma subunit	Exonuc_V_gamma (PF04257) Exodeoxyribonuclease V, gamma subunit	-	-	-	-
OG0059	Core	Multi-copy	Oligopeptide transport ATP-binding protein OppD	EP	ABC-type dipeptide/oligopeptide/nickel transport system, ATPase component	ABC_tran (PF00005) ABC transporter; SMC_N (PF02463) RecF/RecN/SMC N terminal domain; AAA_21 (PF13304) AAA domain, putative AbiEii toxin, Type IV TA system	fbpC	iron(III) ABC transporter, ATP-binding protein	FbpABC	Nutritional/Metabolic factor
OG0060	Core	Multi-copy	Ribosomal protein S12 methylthiotransferase RimO	J	tRNA A37 methylthiotransferase MiaB	UPF0004 (PF00919) Uncharacterized protein family UPF0004; Radical_SAM (PF04055) Radical SAM superfamily; TRAM_2 (PF18693) TRAM domain	-	-	-	-
OG0061	Core	Multi-copy	Translation initiation factor IF-2	J	Translation initiation factor IF-2, a GTPase	GTP_EFTU (PF00009) Elongation factor Tu GTP binding domain; IF-2 (PF11987) Translation-initiation factor 2; GTP_EFTU_D2 (PF03144) Elongation factor Tu domain 2; MMR_HSR1 (PF01926) 50S ribosome-binding GTPase; IF2_N (PF04760) Translation initiation factor IF-2, N-terminal region; RsgA_GTPase (PF03193) RsgA GTPase	-	-	-	-
OG0062	Core	Multi-copy	Aspartyl/glutamyl-tRNA(Asn/Gln) amidotransferase subunit B	J	Asp-tRNAAsn/Glu-tRNAGln amidotransferase B subunit	GatB_N (PF02934) GatB/GatE catalytic domain; GatB_Yqey (PF02637) GatB domain	-	-	-	-
OG0063	Core	Multi-copy	Proline--tRNA ligase	J	Prolyl-tRNA synthetase	tRNA-synt_2b (PF00587) tRNA synthetase class II core domain (G, H, P, S and T); tRNA_edit (PF04073) Aminoacyl-tRNA editing domain; HGTP_anticodon (PF03129) Anticodon binding domain	-	-	-	-
OG0064	Core	Multi-copy	hypothetical protein	A	PAB1-binding protein PBP1, interacts with poly(A)-binding protein	Yop-YscD_cpl (PF16697) Inner membrane component of T3SS, cytoplasmic domain; FHA (PF00498) FHA domain; BON (PF04972) BON domain	cdsD	Type III secretion system inner membrane ring complex protein CdsD	TTSS	Effector delivery system
OG0065	Core	Multi-copy	hypothetical protein	-	-	-	copB	Type III secretion system translocator CopB	TTSS	Effector delivery system
OG0066	Core	Multi-copy	hypothetical protein	T	Fermentation-respiration switch protein FrsA, has esterase activity, DUF1100 family	Hydrolase_4 (PF12146) Serine aminopeptidase, S33	-	-	-	-
OG0067	Core	Multi-copy	Pyrophosphate--fructose 6-phosphate 1-phosphotransferase	G	6-phosphofructokinase	PFK (PF00365) Phosphofructokinase	-	-	-	-
OG0068	Core	Multi-copy	Cytochrome bd-I ubiquinol oxidase subunit 1	C	Cytochrome bd-type quinol oxidase, subunit 1	Cyt_bd_oxida_I (PF01654) Cytochrome bd terminal oxidase subunit I	-	-	-	-
OG0069	Core	Multi-copy	L-cystine transport system permease protein YecS	E	ABC-type amino acid transport system, permease component	BPD_transp_1 (PF00528) Binding-protein-dependent transport system inner membrane component	-	-	-	-
OG0070	Core	Multi-copy	4-alpha-glucanotransferase	G	4-alpha-glucanotransferase	Glyco_hydro_77 (PF02446) 4-alpha-glucanotransferase	-	-	-	-
OG0071	Core	Multi-copy	Elongation factor 4	J	Translation elongation factor EF-4, membrane-bound GTPase	GTP_EFTU (PF00009) Elongation factor Tu GTP binding domain; LepA_C (PF06421) GTP-binding protein LepA C-terminus; EFG_C (PF00679) Elongation factor G C-terminus; GTP_EFTU_D2 (PF03144) Elongation factor Tu domain 2; EFG_III (PF14492) Elongation Factor G, domain III	-	-	-	-
OG0072	Core	Multi-copy	Cardiolipin synthase	I	Phosphatidylserine/phosphatidylglycerophosphate/cardiolipin synthase or related enzyme	PLDc_2 (PF13091) PLD-like domain; PLDc (PF00614) Phospholipase D Active site motif	-	-	-	-
OG0073	Core	Multi-copy	Peptide chain release factor RF1	J	Protein chain release factor A	PCRF (PF03462) PCRF domain; RF-1 (PF00472) RF-1 domain	-	-	-	-
OG0074	Core	Multi-copy	UvrABC system protein A	L	Excinuclease UvrABC ATPase subunit	ABC_tran (PF00005) ABC transporter; UvrA_inter (PF17760) UvrA interaction domain; SMC_N (PF02463) RecF/RecN/SMC N terminal domain; UvrA_DNA-bind (PF17755) UvrA DNA-binding domain; AAA_29 (PF13555) P-loop containing region of AAA domain; AAA_16 (PF13191) AAA ATPase domain; RsgA_GTPase (PF03193) RsgA GTPase; AAA_21 (PF13304) AAA domain, putative AbiEii toxin, Type IV TA system; DnaJ_CXXCXGXG (PF006…	-	-	-	-
OG0075	Core	Multi-copy	Na(+)/H(+) antiporter NhaD	P	Na+/H+ antiporter NhaD or related arsenite permease	CitMHS (PF03600) Citrate transporter	-	-	-	-
OG0076	Core	Multi-copy	DNA primase	L	DNA primase (bacterial type)	zf-CHC2 (PF01807) CHC2 zinc finger; Toprim_N (PF08275) DNA primase catalytic core, N-terminal domain; Toprim_2 (PF13155) Toprim-like; Toprim_4 (PF13662) Toprim domain; Toprim_3 (PF13362) Toprim domain	-	-	-	-
OG0077	Core	Multi-copy	UvrABC system protein C	L	Excinuclease UvrABC, nuclease subunit	UvrC_RNaseH_dom (PF08459) UvrC RNAse H endonuclease domain; GIY-YIG (PF01541) GIY-YIG catalytic domain	-	-	-	-
OG0078	Core	Multi-copy	hypothetical protein	D	Cell division septal protein FtsQ	-	-	-	-	-
OG0079	Core	Multi-copy	hypothetical protein	S	Uncharacterized protein, Rmd1/YagE family	DUF155 (PF02582) RMND1/Sif2-Sif3/Mrx10, DUF155	-	-	-	-
OG0080	Core	Multi-copy	hypothetical protein	I	CDP-diglyceride synthetase	CTP_transf_1 (PF01148) Cytidylyltransferase family	cpsB/cdsA	phosphatidate cytidylyltransferase	Capsule	Immune modulation
OG0081	Core	Multi-copy	RNA polymerase-associated protein RapA	S	Uncharacterized conserved protein, contains Zn finger domain	SNF2-rel_dom (PF00176) SNF2-related domain; Helicase_C (PF00271) Helicase conserved C-terminal domain; ResIII (PF04851) Type III restriction enzyme, res subunit; SNF2_assoc (PF08455) Bacterial SNF2 helicase associated; DEAD (PF00270) DEAD/DEAH box helicase	-	-	-	-
OG0082	Core	Multi-copy	3-(3-hydroxy-phenyl)propionate/3-hydroxycinnamic acid hydroxylase	HC	2-polyprenyl-6-methoxyphenol hydroxylase and related FAD-dependent oxidoreductases	FAD_binding_3 (PF01494) FAD binding domain	-	-	-	-
OG0083	Core	Multi-copy	hypothetical protein	-	-	-	-	-	-	-
OG0084	Core	Multi-copy	hypothetical protein	J	O-acetyl-ADP-ribose deacetylase (regulator of RNase III), contains Macro domain	Macro (PF01661) Macro domain	-	-	-	-
OG0085	Core	Multi-copy	hypothetical protein	T	TPR repeat	TPR_19 (PF14559) Tetratricopeptide repeat	-	-	-	-
OG0086	Core	Multi-copy	Dihydrolipoyllysine-residue acetyltransferase component of pyruvate dehydrogenase complex	C	Pyruvate/2-oxoglutarate dehydrogenase complex, dihydrolipoamide acyltransferase (E2) component	2-oxoacid_dh (PF00198) 2-oxoacid dehydrogenases acyltransferase (catalytic domain); Biotin_lipoyl (PF00364) Biotin-requiring enzyme; E3_binding (PF02817) e3 binding domain	-	-	-	-
OG0087	Core	Multi-copy	hypothetical protein	M	LPS assembly outer membrane protein LptD (organic solvent tolerance protein OstA)	-	-	-	-	-
OG0088	Core	Multi-copy	Signal recognition particle protein	U	Signal recognition particle GTPase	SRP54 (PF00448) SRP54-type protein, GTPase domain; SRP_SPB (PF02978) Signal peptide binding domain; SRP54_N (PF02881) SRP54-type protein, helical bundle domain; AAA_22 (PF13401) AAA domain; Zeta_toxin (PF06414) Zeta toxin	-	-	-	-
OG0089	Core	Multi-copy	hypothetical protein	-	-	-	-	-	-	-
OG0090	Core	Multi-copy	Translation initiation factor IF-3	J	Translation initiation factor IF-3	IF3_N (PF05198) Translation initiation factor IF-3, N-terminal domain; IF3_C (PF00707) Translation initiation factor IF-3, C-terminal domain	-	-	-	-
OG0091	Core	Multi-copy	hypothetical protein	I	Phosphatidylserine synthase	CDP-OH_P_transf (PF01066) CDP-alcohol phosphatidyltransferase	-	-	-	-
OG0092	Core	Multi-copy	Transketolase	G	Transketolase	Transketolase_N (PF00456) Transketolase, thiamine diphosphate binding domain; Transket_pyr (PF02779) Transketolase, pyrimidine binding domain; Transketolase_C (PF02780) Transketolase, C-terminal domain	-	-	-	-
OG0093	Core	Multi-copy	hypothetical protein	R	Tetratricopeptide (TPR) repeat	TPR_2 (PF07719) Tetratricopeptide repeat; TPR_7 (PF13176) Tetratricopeptide repeat; TPR_12 (PF13424) Tetratricopeptide repeat	-	-	-	-
OG0094	Core	Multi-copy	DNA polymerase III subunit alpha	L	DNA polymerase III, alpha subunit	DNA_pol3_alpha (PF07733) Bacterial DNA polymerase III alpha NTPase domain; DNA_pol3_finger (PF17657) Bacterial DNA polymerase III alpha subunit finger domain; PHP (PF02811) PHP domain; HHH_6 (PF14579) Helix-hairpin-helix motif	-	-	-	-
OG0095	Core	Multi-copy	30S ribosomal protein S19	J	Ribosomal protein S19	Ribosomal_S19 (PF00203) Ribosomal protein S19	-	-	-	-
OG0096	Core	Multi-copy	Cell shape-determining protein MreB	D	Actin-like ATPase involved in cell morphogenesis	MreB_Mbl (PF06723) MreB/Mbl protein; HSP70 (PF00012) Hsp70 protein; Actin (PF00022) Actin; FtsA (PF14450) Cell division protein FtsA; PilM_2 (PF11104) Type IV pilus assembly protein PilM;	-	-	-	-
OG0097	Core	Multi-copy	Peptidoglycan D,D-transpeptidase FtsI	DM	Cell division protein FtsI/penicillin-binding protein 2	Transpeptidase (PF00905) Penicillin binding protein transpeptidase domain	-	-	-	-
OG0098	Core	Multi-copy	hypothetical protein	O	Thiol-disulfide isomerase or thioredoxin	Thioredoxin_7 (PF13899) Thioredoxin-like	-	-	-	-
OG0099	Core	Multi-copy	30S ribosomal protein S3	J	Ribosomal protein S3	Ribosomal_S3_C (PF00189) Ribosomal protein S3, C-terminal domain; KH_2 (PF07650) KH domain; VAR1 (PF05316) Mitochondrial ribosomal protein (VAR1)	-	-	-	-
OG0100	Core	Multi-copy	30S ribosomal protein S13	J	Ribosomal protein S13	Ribosomal_S13 (PF00416) Ribosomal protein S13/S18	-	-	-	-
OG0101	Core	Multi-copy	4-hydroxy-tetrahydrodipicolinate synthase	EM	Dihydrodipicolinate synthase/N-acetylneuraminate lyase	DHDPS (PF00701) Dihydrodipicolinate synthetase family	-	-	-	-
OG0102	Core	Multi-copy	DNA mismatch repair protein MutL	L	DNA mismatch repair ATPase MutL	DNA_mis_repair (PF01119) DNA mismatch repair protein, C-terminal domain; MutL_C (PF08676) MutL C terminal dimerisation domain; HATPase_c_3 (PF13589) Histidine kinase-, DNA gyrase B-, and HSP90-like ATPase; HATPase_c (PF02518) Histidine kinase-, DNA gyrase B-, and HSP90-like ATPase	-	-	-	-
OG0103	Core	Multi-copy	hypothetical protein	-	-	-	cteG	C. trachomatis effector associated with the Golgi	TTSS secreted effectors	Effector delivery system
OG0104	Core	Multi-copy	putative outer membrane protein pmp21	S	Uncharacterized conserved protein, contains a C-terminal beta-barrel porin domain	ChlamPMP_M (PF07548) Chlamydia polymorphic membrane protein middle domain; Autotransporter (PF03797) Autotransporter beta-domain; Chlam_PMP (PF02415) Chlamydia polymorphic membrane protein (Chlamydia_PMP) repeat	pmpD	polymorphic membrane protein PmpD	Pmps	Adherence
OG0105	Core	Multi-copy	hypothetical protein	-	-	-	-	-	-	-
OG0106	Core	Multi-copy	hypothetical protein	-	-	-	-	-	-	-
OG0107	Core	Multi-copy	hypothetical protein	-	-	-	-	-	-	-
OG0108	Core	Multi-copy	Chaperone protein DnaK	O	Molecular chaperone DnaK (HSP70)	HSP70 (PF00012) Hsp70 protein; MreB_Mbl (PF06723) MreB/Mbl protein; FGGY_C (PF02782) FGGY family of carbohydrate kinases, C-terminal domain	-	-	-	-
OG0109	Core	Multi-copy	hypothetical protein	R	ABC-type uncharacterized transport system, periplasmic component	ABC_sub_bind (PF04392) ABC transporter substrate binding protein; Peripla_BP_4 (PF13407) Periplasmic binding protein domain; Peripla_BP_6 (PF13458) Periplasmic binding protein	-	-	-	-
OG0110	Core	Multi-copy	hypothetical protein	P	ABC-type nitrate/sulfonate/bicarbonate transport system, periplasmic component	NMT1 (PF09084) NMT1/THI5 like; BPD_transp_1 (PF00528) Binding-protein-dependent transport system inner membrane component	-	-	-	-
OG0111	Core	Multi-copy	hypothetical protein	-	-	DUF687 (PF05095) Protein of unknown function (DUF687)	-	-	-	-
OG0112	Core	Multi-copy	Exodeoxyribonuclease 7 large subunit	L	Exonuclease VII, large subunit	Exonuc_VII_L (PF02601) Exonuclease VII, large subunit; tRNA_anti_2 (PF13742) OB-fold nucleic acid binding domain	-	-	-	-
OG0113	Core	Multi-copy	hypothetical protein	-	-	DUF2608 (PF11019) Protein of unknown function (DUF2608)	-	-	-	-
OG0114	Core	Multi-copy	Glutamyl-tRNA(Gln) amidotransferase subunit A	J	Asp-tRNAAsn/Glu-tRNAGln amidotransferase A subunit or related amidase	Amidase (PF01425) Amidase	-	-	-	-
OG0115	Core	Multi-copy	hypothetical protein	-	-	DUF1547 (PF07577) Domain of Unknown Function (DUF1547); SipA_VBS (PF17985) SipA vinculin binding site	tarp	Type III secretion system translocated actin-recruiting protein	TTSS secreted effectors	Effector delivery system
OG0116	Core	Multi-copy	hypothetical protein	-	-	-	-	-	-	-
OG0117	Core	Multi-copy	hypothetical protein	-	-	DUF1207 (PF06727) Protein of unknown function (DUF1207)	-	-	-	-
OG0118	Core	Multi-copy	putative ABC transporter arginine-binding protein ArtJ	ET	ABC-type amino acid transport/signal transduction system, periplasmic component/domain	SBP_bac_3 (PF00497) Bacterial extracellular solute-binding proteins, family 3	-	-	-	-
OG0119	Core	Multi-copy	hypothetical protein	-	-	-	-	-	-	-
OG0120	Core	Multi-copy	hypothetical protein	-	-	-	CT_695	hypothetical protein	TTSS secreted effectors	Effector delivery system
OG0121	Core	Multi-copy	Biotin carboxylase	I	Biotin carboxylase	CPSase_L_D2 (PF02786) Carbamoyl-phosphate synthase L chain, ATP binding domain; Biotin_carb_N (PF00289) Biotin carboxylase, N-terminal domain; Biotin_carb_C (PF02785) Biotin carboxylase C-terminal domain; ATP-grasp (PF02222) ATP-grasp domain; Dala_Dala_lig_C (PF07478) D-ala D-ala ligase C-terminus; RimK (PF08443) RimK-like ATP-grasp domain; ATP-grasp_3 (PF02655) ATP-grasp domain	-	-	-	-
OG0122	Core	Multi-copy	hypothetical protein	-	-	-	-	-	-	-
OG0123	Core	Multi-copy	hypothetical protein	-	-	-	-	-	-	-
OG0124	Core	Multi-copy	hypothetical protein	C	ATP/ADP translocase	-	-	-	-	-
OG0125	Core	Multi-copy	hypothetical protein	F	Nucleoside phosphorylase	PNP_UDP_1 (PF01048) Phosphorylase superfamily	-	-	-	-
OG0126	Core	Multi-copy	hypothetical protein	-	-	-	-	-	-	-
OG0127	Core	Multi-copy	DNA-directed RNA polymerase subunit beta'	K	DNA-directed RNA polymerase, beta' subunit/160 kD subunit	RNA_pol_Rpb1_1 (PF04997) RNA polymerase Rpb1, domain 1; RNA_pol_Rpb1_5 (PF04998) RNA polymerase Rpb1, domain 5; RNA_pol_Rpb1_2 (PF00623) RNA polymerase Rpb1, domain 2; RNA_pol_Rpb1_3 (PF04983) RNA polymerase Rpb1, domain 3; RNA_pol_Rpb1_4 (PF05000) RNA polymerase Rpb1, domain 4	-	-	-	-
OG0128	Core	Multi-copy	Methionine aminopeptidase	J	Methionine aminopeptidase	Peptidase_M24 (PF00557) Metallopeptidase family M24; SEC-C (PF02810) SEC-C motif	-	-	-	-
OG0129	Core	Multi-copy	hypothetical protein	GM	Peptidoglycan/xylan/chitin deacetylase, PgdA/CDA1 family	Polysacc_deac_1 (PF01522) Polysaccharide deacetylase	-	-	-	-
OG0130	Core	Multi-copy	hypothetical protein	V	Antitoxin component YwqK of the YwqJK toxin-antitoxin module	-	-	-	-	-
OG0131	Core	Multi-copy	hypothetical protein	M	LysM repeat	LysM (PF01476) LysM domain	-	-	-	-
OG0132	Core	Multi-copy	DNA repair protein RecO	L	Recombinational DNA repair protein (RecF pathway)	RecO_C (PF02565) Recombination protein O C terminal	-	-	-	-
OG0133	Core	Multi-copy	hypothetical protein	-	-	CRPA (PF05745) Chlamydia 15 kDa cysteine-rich outer membrane protein (CRPA)	crpA	hypothetical protein	TTSS secreted effectors	Effector delivery system
OG0134	Core	Multi-copy	hypothetical protein	-	-	-	-	-	-	-
OG0135	Core	Multi-copy	Protein translocase subunit SecA	U	Preprotein translocase subunit SecA (ATPase, RNA helicase)	SecA_SW (PF07516) SecA Wing and Scaffold domain; SecA_DEAD (PF07517) SecA DEAD-like domain; SecA_PP_bind (PF01043) SecA preprotein cross-linking domain	-	-	-	-
OG0136	Core	Multi-copy	hypothetical protein	-	-	-	-	-	-	-
OG0137	Core	Multi-copy	Pyrophosphate--fructose 6-phosphate 1-phosphotransferase	G	6-phosphofructokinase	PFK (PF00365) Phosphofructokinase	-	-	-	-
OG0138	Core	Multi-copy	hypothetical protein	E	ABC-type transport system, periplasmic component	SBP_bac_5 (PF00496) Bacterial extracellular solute-binding proteins, family 5 Middle	-	-	-	-
OG0139	Core	Multi-copy	tRNA N6-adenosine threonylcarbamoyltransferase	J	tRNA A37 threonylcarbamoyltransferase TsaD	TsaD (PF00814) tRNA N6-adenosine threonylcarbamoyltransferase	-	-	-	-
OG0140	Core	Multi-copy	hypothetical protein	-	-	-	-	-	-	-
OG0141	Core	Multi-copy	Protein MxiA	U	Type III secretory pathway, component EscV	FHIPEP (PF00771) FHIPEP family	cdsV	Type III secretion protein CdsV	TTSS	Effector delivery system
OG0142	Core	Multi-copy	ADP,ATP carrier protein 1	C	ATP/ADP translocase	TLC (PF03219) TLC ATP/ADP transporter	-	-	-	-
OG0143	Core	Multi-copy	Tyrosine--tRNA ligase	J	Tyrosyl-tRNA synthetase	tRNA-synt_1b (PF00579) tRNA synthetases class I (W and Y); S4 (PF01479) S4 domain	-	-	-	-
OG0144	Core	Multi-copy	hypothetical protein	O	Membrane protease YdiL, CAAX protease family	Rce1-like (PF02517) Type II CAAX prenyl endopeptidase Rce1-like	-	-	-	-
OG0145	Core	Multi-copy	Acetyl-coenzyme A carboxylase carboxyl transferase subunit beta	I	Acetyl-CoA carboxylase beta subunit	Carboxyl_trans (PF01039) Carboxyl transferase domain; zf-ACC (PF17848) Acetyl-coA carboxylase zinc finger domain	-	-	-	-
OG0146	Core	Multi-copy	hypothetical protein	R	Membrane-associated HD superfamily phosphohydrolase	HD (PF01966) HD domain	-	-	-	-
OG0147	Core	Multi-copy	hypothetical protein	J	tRNA A37 threonylcarbamoyladenosine modification protein TsaB	TsaD (PF00814) tRNA N6-adenosine threonylcarbamoyltransferase	-	-	-	-
OG0148	Core	Multi-copy	1-deoxy-D-xylulose-5-phosphate synthase	HI	Deoxyxylulose-5-phosphate synthase	DXP_synthase_N (PF13292) 1-deoxy-D-xylulose-5-phosphate synthase; Transketolase_C (PF02780) Transketolase, C-terminal domain; Transket_pyr (PF02779) Transketolase, pyrimidine binding domain	-	-	-	-
OG0149	Core	Multi-copy	hypothetical protein	O	Parvulin-like peptidyl-prolyl isomerase	-	-	-	-	-
OG0150	Core	Multi-copy	60 kDa chaperonin 1	O	Chaperonin GroEL (HSP60 family)	Cpn60_TCP1 (PF00118) TCP-1/cpn60 chaperonin family	groEL	chaperonin GroEL	GroEL	Adherence
OG0151	Core	Multi-copy	putative outer membrane protein pmp13	U	Large exoprotein involved in heme utilization or adhesion	ChlamPMP_M (PF07548) Chlamydia polymorphic membrane protein middle domain; Autotransporter (PF03797) Autotransporter beta-domain; Chlam_PMP (PF02415) Chlamydia polymorphic membrane protein (Chlamydia_PMP) repeat	pmpG	polymorphic membrane protein PmpG	Pmps	Adherence
OG0152	Core	Multi-copy	hypothetical protein	-	-	-	-	-	-	-
OG0153	Core	Multi-copy	Pyruvate kinase	G	Pyruvate kinase	PK (PF00224) Pyruvate kinase, barrel domain; PK_C (PF02887) Pyruvate kinase, alpha/beta domain; HpcH_HpaI (PF03328) HpcH/HpaI aldolase/citrate lyase family	-	-	-	-
OG0154	Core	Multi-copy	Valine--tRNA ligase	J	Valyl-tRNA synthetase	tRNA-synt_1 (PF00133) tRNA synthetases class I (I, L, M and V); tRNA-synt_1g (PF09334) tRNA synthetases class I (M); tRNA-synt_1_2 (PF13603) Leucyl-tRNA synthetase, Domain 2	-	-	-	-
OG0155	Core	Multi-copy	50S ribosomal protein L1	J	Ribosomal protein L1	Ribosomal_L1 (PF00687) Ribosomal protein L1p/L10e family	-	-	-	-
OG0156	Core	Multi-copy	4-hydroxy-tetrahydrodipicolinate reductase	E	Dihydrodipicolinate reductase	DapB_C (PF05173) Dihydrodipicolinate reductase, C-terminus; DapB_N (PF01113) Dihydrodipicolinate reductase, N-terminus	-	-	-	-
OG0157	Core	Multi-copy	Arginine/agmatine antiporter	E	Amino acid transporter	AA_permease_2 (PF13520) Amino acid permease; AA_permease (PF00324) Amino acid permease	-	-	-	-
OG0158	Core	Multi-copy	hypothetical protein	-	-	-	CT_863	hypothetical protein	TTSS secreted effectors	Effector delivery system
OG0159	Core	Multi-copy	hypothetical protein	MN	Lipopolysaccharide export LptBFGC system, permease protein LptF	LptF_LptG (PF03739) Lipopolysaccharide export system permease LptF/LptG	-	-	-	-
OG0160	Core	Multi-copy	Inner membrane protein YbhL	R	Integral membrane protein, interacts with FtsH	Bax1-I (PF01027) Inhibitor of apoptosis-promoting Bax1	-	-	-	-
OG0161	Core	Multi-copy	Glutamine--fructose-6-phosphate aminotransferase [isomerizing]	M	Glucosamine 6-phosphate synthetase, contains amidotransferase and phosphosugar isomerase domains	SIS (PF01380) SIS domain; GATase_6 (PF13522) Glutamine amidotransferase domain; GATase_7 (PF13537) Glutamine amidotransferase domain	-	-	-	-
OG0162	Core	Multi-copy	Glucose-1-phosphate adenylyltransferase	G	ADP-glucose pyrophosphorylase	NTP_transferase (PF00483) Nucleotidyl transferase; NTP_transf_3 (PF12804) MobA-like NTP transferase domain	-	-	-	-
OG0163	Core	Multi-copy	hypothetical protein	-	-	-	-	-	-	-
OG0164	Core	Multi-copy	UDP-2,3-diacylglucosamine pyrophosphatase LpxG	R	Predicted phosphohydrolase, MPP superfamily	Metallophos (PF00149) Calcineurin-like phosphoesterase; Metallophos_2 (PF12850) Calcineurin-like phosphoesterase superfamily domain	-	-	-	-
OG0165	Core	Multi-copy	Peptide chain release factor 2	J	Protein chain release factor B	PCRF (PF03462) PCRF domain; RF-1 (PF00472) RF-1 domain	-	-	-	-
OG0166	Core	Multi-copy	Protein translocase subunit SecD	U	Preprotein translocase subunit SecD	SecD_SecF (PF02355) Protein export membrane protein; MMPL (PF03176) MMPL family; ACR_tran (PF00873) AcrB/AcrD/AcrF family	-	-	-	-
OG0167	Core	Multi-copy	Single-stranded-DNA-specific exonuclease RecJ	L	Single-stranded DNA-specific exonuclease, DHH superfamily, may be involved in archaeal DNA replication intiation	DHHA1 (PF02272) DHHA1 domain; DHH (PF01368) DHH family; RecJ_OB (PF17768) RecJ OB domain	-	-	-	-
OG0168	Core	Multi-copy	hypothetical protein	O	C-terminal processing protease CtpA/Prc, contains a PDZ domain	Peptidase_S41 (PF03572) Peptidase family S41; TSP_NTD (PF17804) Tail specific protease N-terminal domain; PDZ (PF00595) PDZ domain; PDZ_6 (PF17820) PDZ domain; PDZ_2 (PF13180) PDZ domain; DUF3340 (PF11818) C-terminal domain of tail specific protease (DUF3340); Peptidase_M50 (PF02163) Peptidase family M50	-	-	-	-
OG0169	Core	Multi-copy	Sulfite reductase [NADPH] flavoprotein alpha-component	P	Sulfite reductase, alpha subunit (flavoprotein)	FAD_binding_1 (PF00667) FAD binding domain; NAD_binding_1 (PF00175) Oxidoreductase NAD-binding domain	-	-	-	-
OG0170	Core	Multi-copy	High-affinity zinc uptake system ATP-binding protein ZnuC	P	ABC-type Mn2+/Zn2+ transport system, ATPase component	ABC_tran (PF00005) ABC transporter; AAA_21 (PF13304) AAA domain, putative AbiEii toxin, Type IV TA system; SMC_N (PF02463) RecF/RecN/SMC N terminal domain	aatC	ATP-binding protein AatC	Dispersin	Others
OG0171	Core	Multi-copy	Arabinose 5-phosphate isomerase KdsD	GM	D-arabinose 5-phosphate isomerase GutQ	SIS (PF01380) SIS domain; CBS (PF00571) CBS domain	kpsF	KpsF/GutQ family sugar isomerase	LOS	Immune modulation
OG0172	Core	Multi-copy	S-adenosylmethionine/S-adenosylhomocysteine transporter	GER	Permease of the drug/metabolite transporter (DMT) superfamily	EamA (PF00892) EamA-like transporter family	-	-	-	-
OG0173	Core	Multi-copy	UvrABC system protein B	L	Excinuclease UvrABC helicase subunit UvrB	UvrB_inter (PF17757) UvrB interaction domain; Helicase_C (PF00271) Helicase conserved C-terminal domain; UvrB (PF12344) Ultra-violet resistance protein B; ResIII (PF04851) Type III restriction enzyme, res subunit; UVR (PF02151) UvrB/uvrC motif; DEAD (PF00270) DEAD/DEAH box helicase; AAA_22 (PF13401) AAA domain	-	-	-	-
OG0174	Core	Multi-copy	hypothetical protein	TK	Serine phosphatase RsbU, regulator of sigma subunit	SpoIIE (PF07228) Stage II sporulation protein E (SpoIIE)	-	-	-	-
OG0175	Core	Multi-copy	hypothetical protein	-	-	-	-	-	-	-
OG0176	Core	Multi-copy	hypothetical protein	S	Uncharacterized conserved protein, contains DUF3084 domain	PAS_12 (PF18095) UPF0242 C-terminal PAS-like domain; UPF0242 (PF06785) Uncharacterised protein family (UPF0242) N-terminus	-	-	-	-
OG0177	Core	Multi-copy	Farnesyl diphosphate synthase	H	Geranylgeranyl pyrophosphate synthase	polyprenyl_synt (PF00348) Polyprenyl synthetase	-	-	-	-
OG0178	Core	Multi-copy	lipid II flippase MurJ	M	Peptidoglycan biosynthesis protein MviN/MurJ, putative lipid II flippase	MurJ (PF03023) Lipid II flippase MurJ	-	-	-	-
OG0179	Core	Multi-copy	Type 3 secretion system secretin	U	Type II secretory pathway component GspD/PulD (secretin)	Secretin (PF00263) Bacterial type II and III secretion system protein; Secretin_N (PF03958) Bacterial type II/III secretion system short domain	cdsC	Type III secretion system protein CdsC	TTSS	Effector delivery system
OG0180	Core	Multi-copy	Elongation factor Ts	J	Translation elongation factor EF-Ts	EF_TS (PF00889) Elongation factor TS	-	-	-	-
OG0181	Core	Multi-copy	Oligopeptide-binding protein OppA	E	ABC-type oligopeptide transport system, periplasmic component	SBP_bac_5 (PF00496) Bacterial extracellular solute-binding proteins, family 5 Middle	-	-	-	-
OG0182	Core	Multi-copy	putative outer membrane protein PmpB	U	Large exoprotein involved in heme utilization or adhesion	ChlamPMP_M (PF07548) Chlamydia polymorphic membrane protein middle domain; Chlam_PMP (PF02415) Chlamydia polymorphic membrane protein (Chlamydia_PMP) repeat; Autotransporter (PF03797) Autotransporter beta-domain	pmpB	polymorphic membrane protein PmpB	Pmps	Adherence
OG0183	Core	Multi-copy	Amino-acid carrier protein AlsT	E	Na+/alanine symporter	Na_Ala_symp (PF01235) Sodium:alanine symporter family	-	-	-	-
OG0184	Core	Multi-copy	putative outer membrane protein pmp10	MU	Type V secretory pathway, adhesin AidA	Chlam_PMP (PF02415) Chlamydia polymorphic membrane protein (Chlamydia_PMP) repeat; Autotransporter (PF03797) Autotransporter beta-domain; ChlamPMP_M (PF07548) Chlamydia polymorphic membrane protein middle domain	pmpG	polymorphic membrane protein PmpG	Pmps	Adherence
OG0185	Core	Multi-copy	Cysteine--tRNA ligase	J	Cysteinyl-tRNA synthetase	tRNA-synt_1e (PF01406) tRNA synthetases class I (C) catalytic domain; tRNA-synt_1g (PF09334) tRNA synthetases class I (M); DALR_2 (PF09190) DALR domain; tRNA-synt_1 (PF00133) tRNA synthetases class I (I, L, M and V)	-	-	-	-
OG0186	Core	Multi-copy	Biotin carboxyl carrier protein of acetyl-CoA carboxylase	HI	Biotin carboxyl carrier protein	Biotin_lipoyl (PF00364) Biotin-requiring enzyme	-	-	-	-
OG0187	Core	Multi-copy	Elongation factor P	J	Translation elongation factor P (EF-P)/translation initiation factor 5A (eIF-5A)	Elong-fact-P_C (PF09285) Elongation factor P, C-terminal; EFP (PF01132) Elongation factor P (EF-P) OB domain; EFP_N (PF08207) Elongation factor P (EF-P) KOW-like domain	-	-	-	-
OG0188	Core	Multi-copy	Arginine transport ATP-binding protein ArtM	E	ABC-type polar amino acid transport system, ATPase component	ABC_tran (PF00005) ABC transporter; AAA_21 (PF13304) AAA domain, putative AbiEii toxin, Type IV TA system; AAA_29 (PF13555) P-loop containing region of AAA domain; RsgA_GTPase (PF03193) RsgA GTPase; SMC_N (PF02463) RecF/RecN/SMC N terminal domain; AAA_15 (PF13175) AAA ATPase domain	hitC	iron(III) ABC transporter, ATP-binding protein	HitABC	Nutritional/Metabolic factor
OG0189	Core	Multi-copy	hypothetical protein	L	DNA polymerase III, delta prime subunit	DNA_pol3_delta2 (PF13177) DNA polymerase III, delta subunit	-	-	-	-
OG0190	Core	Multi-copy	Methionine import ATP-binding protein MetN 2	E	ABC-type methionine transport system, ATPase component	ABC_tran (PF00005) ABC transporter; NIL (PF09383) NIL domain; AAA_21 (PF13304) AAA domain, putative AbiEii toxin, Type IV TA system; SMC_N (PF02463) RecF/RecN/SMC N terminal domain	fbpC	iron(III) ABC transporter, ATP-binding protein	FbpABC	Nutritional/Metabolic factor
OG0191	Core	Multi-copy	Glutamate/gamma-aminobutyrate antiporter	E	Amino acid transporter	AA_permease_2 (PF13520) Amino acid permease; AA_permease (PF00324) Amino acid permease	gadC	glutamate:gamma-aminobutyric acid antiporter family protein	GadC	Nutritional/Metabolic factor
OG0192	Core	Multi-copy	hypothetical protein	P	Mg/Co/Ni transporter MgtE (contains CBS domain)	MgtE (PF01769) Divalent cation transporter; CBS (PF00571) CBS domain; MgtE_N (PF03448) MgtE intracellular N domain	-	-	-	-
OG0193	Core	Multi-copy	Aerobic C4-dicarboxylate transport protein	C	Na+/H+-dicarboxylate symporter	SDF (PF00375) Sodium:dicarboxylate symporter family	-	-	-	-
OG0194	Core	Multi-copy	hypothetical protein	R	Na+-dependent transporter, SNF family	SNF (PF00209) Sodium:neurotransmitter symporter family	-	-	-	-
OG0195	Core	Multi-copy	hypothetical protein	-	-	-	-	-	-	-
OG0196	Core	Multi-copy	Acetoin:2,6-dichlorophenolindophenol oxidoreductase subunit alpha	C	TPP-dependent pyruvate or acetoin dehydrogenase subunit alpha	E1_dh (PF00676) Dehydrogenase E1 component; TPP_enzyme_C (PF02775) Thiamine pyrophosphate enzyme, C-terminal TPP binding domain	-	-	-	-
OG0197	Core	Multi-copy	Thioredoxin reductase	O	Thioredoxin reductase	Pyr_redox_2 (PF07992) Pyridine nucleotide-disulphide oxidoreductase; Pyr_redox_3 (PF13738) Pyridine nucleotide-disulphide oxidoreductase; Pyr_redox (PF00070) Pyridine nucleotide-disulphide oxidoreductase; GIDA (PF01134) Glucose inhibited division protein A; FAD_binding_2 (PF00890) FAD binding domain; FAD_binding_3 (PF01494) FAD binding domain; HI0933_like (PF03486) HI0933-like protein; FAD_oxidor…	-	-	-	-
OG0198	Core	Multi-copy	4-hydroxybenzoate decarboxylase subunit C	H	3-polyprenyl-4-hydroxybenzoate decarboxylase	UbiD (PF01977) 3-octaprenyl-4-hydroxybenzoate carboxy-lyase	-	-	-	-
OG0199	Core	Multi-copy	1-deoxy-D-xylulose 5-phosphate reductoisomerase	I	1-deoxy-D-xylulose 5-phosphate reductoisomerase	DXP_redisom_C (PF08436) 1-deoxy-D-xylulose 5-phosphate reductoisomerase C-terminal domain; DXP_reductoisom (PF02670) 1-deoxy-D-xylulose 5-phosphate reductoisomerase; DXPR_C (PF13288) DXP reductoisomerase C-terminal domain	-	-	-	-
OG0200	Core	Multi-copy	putative cytosol aminopeptidase	E	Leucyl aminopeptidase	Peptidase_M17 (PF00883) Cytosol aminopeptidase family, catalytic domain; Peptidase_M17_N (PF02789) Cytosol aminopeptidase family, N-terminal domain	-	-	-	-
OG0201	Core	Multi-copy	Adenine DNA glycosylase	L	Adenine-specific DNA glycosylase, acts on AG and A-oxoG pairs	HhH-GPD (PF00730) HhH-GPD superfamily base excision DNA repair protein; NUDIX_4 (PF14815) NUDIX domain	-	-	-	-
OG0202	Core	Multi-copy	Vitamin B12 import ATP-binding protein BtuD	V	ABC-type multidrug transport system, ATPase and permease component	ABC_tran (PF00005) ABC transporter; ABC_membrane (PF00664) ABC transporter transmembrane region; SMC_N (PF02463) RecF/RecN/SMC N terminal domain; DEAD (PF00270) DEAD/DEAH box helicase	msbA	lipid transporter ATP-binding/permease	LOS	Immune modulation
OG0203	Core	Multi-copy	Chromosomal replication initiator protein DnaA	L	Chromosomal replication initiation ATPase DnaA	Bac_DnaA (PF00308) Bacterial dnaA protein; Bac_DnaA_C (PF08299) Bacterial dnaA protein helix-turn-helix; DnaA_N (PF11638) DnaA N-terminal domain; IstB_IS21 (PF01695) IstB-like ATP binding protein	-	-	-	-
OG0204	Core	Multi-copy	DNA repair protein RadA	O	Predicted ATP-dependent serine protease	ATPase (PF06745) KaiC; AAA_25 (PF13481) AAA domain; Rubredoxin_2 (PF18073) Rubredoxin metal binding domain; DnaB_C (PF03796) DnaB-like helicase C terminal domain; ChlI (PF13541) Subunit ChlI of Mg-chelatase; Lon_C (PF05362) Lon protease (S16) C-terminal proteolytic domain	-	-	-	-
OG0205	Core	Multi-copy	tRNA (guanine-N(1)-)-methyltransferase	Q	Catechol 2,3-dioxygenase or other lactoylglutathione lyase family enzyme	tRNA_m1G_MT (PF01746) tRNA (Guanine-1)-methyltransferase	-	-	-	-
OG0206	Core	Multi-copy	hypothetical protein	-	-	SH3_3 (PF08239) Bacterial SH3 domain	ctad1	Chlamydia SH3 domain containing adhesin and invasin Ctad1	Ctad1	Invasion
OG0207	Core	Multi-copy	Cytochrome bd-II ubiquinol oxidase subunit 2	C	Cytochrome bd-type quinol oxidase, subunit 2	Cyt_bd_oxida_II (PF02322) Cytochrome bd terminal oxidase subunit II	-	-	-	-
OG0208	Core	Multi-copy	hypothetical protein	-	-	-	-	-	-	-
OG0209	Core	Multi-copy	hypothetical protein	O	Zn-dependent peptidase, M16 (insulinase) family	M16C_assoc (PF08367) Peptidase M16C associated; Peptidase_M16_C (PF05193) Peptidase M16 inactive domain; Peptidase_M16 (PF00675) Insulinase (Peptidase family M16)	-	-	-	-
OG0210	Core	Multi-copy	Poly(A) polymerase I	J	tRNA nucleotidyltransferase/poly(A) polymerase	PolyA_pol (PF01743) Poly A polymerase head domain; PolyA_pol_RNAbd (PF12627) Probable RNA and SrmB- binding site of polymerase A	-	-	-	-
OG0211	Core	Multi-copy	Glycogen synthase	G	Glycogen synthase	Glyco_transf_5 (PF08323) Starch synthase catalytic domain; Glycos_transf_1 (PF00534) Glycosyl transferases group 1; Glyco_transf_4 (PF13439) Glycosyltransferase Family 4	glgA	glycogen synthase	TTSS secreted effectors	Effector delivery system
OG0212	Core	Multi-copy	Leucine dehydrogenase	E	Glutamate dehydrogenase/leucine dehydrogenase	ELFV_dehydrog (PF00208) Glutamate/Leucine/Phenylalanine/Valine dehydrogenase	-	-	-	-
OG0213	Core	Multi-copy	hypothetical protein	P	Phosphate/sulfate permease	PHO4 (PF01384) Phosphate transporter family	-	-	-	-
OG0214	Core	Multi-copy	Histidine--tRNA ligase	J	Histidyl-tRNA synthetase	tRNA-synt_His (PF13393) Histidyl-tRNA synthetase; tRNA-synt_2b (PF00587) tRNA synthetase class II core domain (G, H, P, S and T); HGTP_anticodon (PF03129) Anticodon binding domain	-	-	-	-
OG0215	Core	Multi-copy	Aspartate--tRNA(Asp/Asn) ligase	J	Aspartyl-tRNA synthetase	tRNA-synt_2 (PF00152) tRNA synthetases class II (D, K and N); GAD (PF02938) GAD domain; tRNA_anti-codon (PF01336) OB-fold nucleic acid binding domain	-	-	-	-
OG0216	Core	Multi-copy	50S ribosomal protein L5	J	Ribosomal protein L5	Ribosomal_L5_C (PF00673) ribosomal L5P family C-terminus; Ribosomal_L5 (PF00281) Ribosomal protein L5	-	-	-	-
OG0217	Core	Multi-copy	50S ribosomal protein L6	J	Ribosomal protein L6P/L9E	Ribosomal_L6 (PF00347) Ribosomal protein L6	-	-	-	-
OG0218	Core	Multi-copy	hypothetical protein	R	Predicted phosphohydrolase	Metallophos (PF00149) Calcineurin-like phosphoesterase; Metallophos_2 (PF12850) Calcineurin-like phosphoesterase superfamily domain	-	-	-	-
OG0219	Core	Multi-copy	tRNA pseudouridine synthase A	J	tRNA U38,U39,U40 pseudouridine synthase TruA	PseudoU_synth_1 (PF01416) tRNA pseudouridine synthase	-	-	-	-
OG0220	Core	Multi-copy	Arginine--tRNA ligase	J	Arginyl-tRNA synthetase	tRNA-synt_1d (PF00750) tRNA synthetases class I (R); DALR_1 (PF05746) DALR anticodon binding domain; Arg_tRNA_synt_N (PF03485) Arginyl tRNA synthetase N terminal domain	-	-	-	-
OG0221	Core	Multi-copy	Cytidylate kinase	F	Cytidylate kinase	Cytidylate_kin (PF02224) Cytidylate kinase; Cytidylate_kin2 (PF13189) Cytidylate kinase-like family; AAA_18 (PF13238) AAA domain; AAA_17 (PF13207) AAA domain	-	-	-	-
OG0222	Core	Multi-copy	Large cysteine-rich periplasmic protein omcB	S	Uncharacterized conserved protein	Chlam_OMP6 (PF03504) Chlamydia cysteine-rich outer membrane protein 6; DUF11 (PF01345) Domain of unknown function DUF11; NPCBM_assoc (PF10633) NPCBM-associated, NEW3 domain of alpha-galactosidase	omcB	outer membrane protein OmcB	OmcB	Adherence
OG0223	Core	Multi-copy	Elongation factor G	J	Translation elongation factor EF-G, a GTPase	GTP_EFTU (PF00009) Elongation factor Tu GTP binding domain; EFG_IV (PF03764) Elongation factor G, domain IV; EFG_III (PF14492) Elongation Factor G, domain III; EFG_C (PF00679) Elongation factor G C-terminus; GTP_EFTU_D2 (PF03144) Elongation factor Tu domain 2; RF3_C (PF16658) Class II release factor RF3, C-terminal domain	-	-	-	-
OG0224	Core	Multi-copy	30S ribosomal protein S10	J	Ribosomal protein S10	Ribosomal_S10 (PF00338) Ribosomal protein S10p/S20e	-	-	-	-
OG0225	Core	Multi-copy	Ribonuclease R	K	Exoribonuclease R	RNB (PF00773) RNB domain; OB_RNB (PF08206) Ribonuclease B OB domain; CSD2 (PF17876) Cold shock domain	-	-	-	-
OG0226	Core	Multi-copy	hypothetical protein	-	-	DUF3604 (PF12228) Protein of unknown function (DUF3604)	-	-	-	-
OG0227	Core	Multi-copy	hypothetical protein	S	Uncharacterized membrane protein YhgE, phage infection protein (PIP) family	Effector_1 (PF04518) Effector from type III secretion system	CT_620	hypothetical protein	TTSS secreted effectors	Effector delivery system
OG0228	Core	Multi-copy	GTPase Der	R	Predicted GTPases	MMR_HSR1 (PF01926) 50S ribosome-binding GTPase; FeoB_N (PF02421) Ferrous iron transport protein B; KH_dom-like (PF14714) KH-domain-like of EngA bacterial GTPase enzymes, C-terminal; GTP_EFTU (PF00009) Elongation factor Tu GTP binding domain; Dynamin_N (PF00350) Dynamin family; AIG1 (PF04548) AIG1 family; RsgA_GTPase (PF03193) RsgA GTPase; PduV-EutP (PF10662) Ethanolamine utilisation - propanediol…	-	-	-	-
OG0229	Core	Multi-copy	Branched-chain amino acid transport system 2 carrier protein	E	Branched-chain amino acid permeases	Branch_AA_trans (PF05525) Branched-chain amino acid transport protein	-	-	-	-
OG0230	Core	Multi-copy	hypothetical protein	-	-	-	CT_560	hypothetical protein	TTSS	Effector delivery system
OG0231	Core	Multi-copy	Threonine--tRNA ligase 2	J	Threonyl-tRNA synthetase	tRNA-synt_2b (PF00587) tRNA synthetase class II core domain (G, H, P, S and T); HGTP_anticodon (PF03129) Anticodon binding domain; tRNA_SAD (PF07973) Threonyl and Alanyl tRNA synthetase second additional domain; TGS (PF02824) TGS domain	-	-	-	-
OG0232	Core	Multi-copy	Protein/CP_1068/CPj0803/CpB0832	-	-	DUF5414 (PF17435) Family of unknown function (DUF5414)	CT_584	type III secreted effector, putative	TTSS	Effector delivery system
OG0233	Core	Multi-copy	Tryptophan--tRNA ligase	J	Tryptophanyl-tRNA synthetase	tRNA-synt_1b (PF00579) tRNA synthetases class I (W and Y)	-	-	-	-
OG0234	Core	Multi-copy	Enolase	G	Enolase	Enolase_C (PF00113) Enolase, C-terminal TIM barrel domain; Enolase_N (PF03952) Enolase, N-terminal domain; MR_MLE_C (PF13378) Enolase C-terminal domain-like	-	-	-	-
OG0235	Core	Multi-copy	hypothetical protein	T	Sensor histidine kinase YesM	SpoIIE (PF07228) Stage II sporulation protein E (SpoIIE); HAMP (PF00672) HAMP domain	-	-	-	-
OG0236	Core	Multi-copy	hypothetical protein	D	Chromosome segregation ATPase	-	-	-	-	-
OG0237	Core	Multi-copy	Fumarate reductase flavoprotein subunit	C	Succinate dehydrogenase/fumarate reductase, flavoprotein subunit	FAD_binding_2 (PF00890) FAD binding domain; Succ_DH_flav_C (PF02910) Fumarate reductase flavoprotein C-term; GIDA (PF01134) Glucose inhibited division protein A; Pyr_redox_2 (PF07992) Pyridine nucleotide-disulphide oxidoreductase	-	-	-	-
OG0238	Core	Multi-copy	hypothetical protein	S	Uncharacterized conserved protein YbbC, DUF1343 family	DUF1343 (PF07075) Protein of unknown function (DUF1343)	-	-	-	-
OG0239	Core	Multi-copy	tRNA-dihydrouridine synthase B	J	tRNA-dihydrouridine synthase	Dus (PF01207) Dihydrouridine synthase (Dus); PEP_mutase (PF13714) Phosphoenolpyruvate phosphomutase	-	-	-	-
OG0240	Core	Multi-copy	Transcription elongation factor GreA	S	Uncharacterized N-terminal domain of the transcription elongation factor GreA	GreA_GreB (PF01272) Transcription elongation factor, GreA/GreB, C-term; GreA_GreB_N (PF03449) Transcription elongation factor, N-terminal	-	-	-	-
OG0241	Core	Multi-copy	Lipopolysaccharide export system ATP-binding protein LptB	M	ABC-type lipopolysaccharide export system, ATPase component	ABC_tran (PF00005) ABC transporter; AAA_21 (PF13304) AAA domain, putative AbiEii toxin, Type IV TA system	ddrA	daunorubicin ABC transporter ATP-binding protein DrrA	PDIM	Immune modulation
OG0242	Core	Multi-copy	hypothetical protein	D	Chromosome segregation ATPase	-	CT_147	hypothetical protein	TTSS secreted effectors	Effector delivery system
OG0243	Core	Multi-copy	3-deoxy-D-manno-octulosonic acid transferase	M	3-deoxy-D-manno-octulosonic-acid transferase	Glycos_transf_N (PF04413) 3-Deoxy-D-manno-octulosonic-acid transferase (kdotransferase)	kdtA	3-deoxy-d-manno-octulosonic-acid transferase	LOS	Immune modulation
OG0244	Core	Multi-copy	hypothetical protein	S	Uncharacterized membrane protein YhgE, phage infection protein (PIP) family	Effector_1 (PF04518) Effector from type III secretion system	CT_711	hypothetical protein	TTSS secreted effectors	Effector delivery system
OG0245	Core	Multi-copy	putative outer membrane protein pmp14	U	Large exoprotein involved in heme utilization or adhesion	ChlamPMP_M (PF07548) Chlamydia polymorphic membrane protein middle domain; Autotransporter (PF03797) Autotransporter beta-domain	pmpH	polymorphic membrane protein PmpH	Pmps	Adherence
OG0246	Core	Multi-copy	Glutamate-1-semialdehyde 2,1-aminomutase	H	Glutamate-1-semialdehyde aminotransferase	Aminotran_3 (PF00202) Aminotransferase class-III	-	-	-	-
OG0247	Core	Multi-copy	hypothetical protein	OK	Membrane-associated protease RseP, regulator of RpoE activity	Peptidase_M50 (PF02163) Peptidase family M50; PDZ_6 (PF17820) PDZ domain; PDZ_2 (PF13180) PDZ domain	-	-	-	-
OG0248	Core	Multi-copy	DNA gyrase subunit B	L	DNA gyrase/topoisomerase IV, subunit B	DNA_gyraseB (PF00204) DNA gyrase B; DNA_gyraseB_C (PF00986) DNA gyrase B subunit, carboxyl terminus; HATPase_c (PF02518) Histidine kinase-, DNA gyrase B-, and HSP90-like ATPase; Toprim (PF01751) Toprim domain	-	-	-	-
OG0249	Core	Multi-copy	DNA ligase	L	NAD-dependent DNA ligase	DNA_ligase_aden (PF01653) NAD-dependent DNA ligase adenylation domain; DNA_ligase_OB (PF03120) NAD-dependent DNA ligase OB-fold domain; HHH_2 (PF12826) Helix-hairpin-helix motif; BRCT (PF00533) BRCA1 C Terminus (BRCT) domain; HHH_5 (PF14520) Helix-hairpin-helix domain; HHH (PF00633) Helix-hairpin-helix motif; DNA_ligase_ZBD (PF03119) NAD-dependent DNA ligase C4 zinc finger domain; HHH_3 (PF12836)…	-	-	-	-
OG0250	Core	Multi-copy	hypothetical protein	-	-	-	-	-	-	-
OG0251	Core	Multi-copy	Deubiquitinase and deneddylase Dub2	O	Protease, Ulp1 family	Peptidase_C48 (PF02902) Ulp1 protease family, C-terminal catalytic domain	-	-	-	-
OG0252	Core	Multi-copy	hypothetical protein	-	-	DUF1548 (PF07579) Domain of Unknown Function (DUF1548); DUF1539 (PF07560) Domain of Unknown Function (DUF1539)	-	-	-	-
OG0253	Core	Multi-copy	hypothetical protein	-	-	-	-	-	-	-
OG0254	Core	Multi-copy	hypothetical protein	-	-	-	-	-	-	-
OG0255	Core	Multi-copy	Ribosome hibernation promoting factor	J	Ribosome-associated translation inhibitor RaiA	Ribosom_S30AE_C (PF16321) Sigma 54 modulation/S30EA ribosomal protein C terminus; Ribosomal_S30AE (PF02482) Sigma 54 modulation protein / S30EA ribosomal protein	-	-	-	-
OG0256	Core	Multi-copy	hypothetical protein	R	HEAT repeat	HEAT_2 (PF13646) HEAT repeats; HEAT (PF02985) HEAT repeat	-	-	-	-
OG0257	Core	Multi-copy	hypothetical protein	P	ABC-type phosphate/phosphonate transport system, periplasmic component	-	CT_622	type III secreted effector	TTSS secreted effectors	Effector delivery system
OG0258	Core	Multi-copy	2-methoxy-6-polyprenyl-1,4-benzoquinol methylase, mitochondrial	QR	SAM-dependent methyltransferase	Methyltransf_23 (PF13489) Methyltransferase domain; Methyltransf_31 (PF13847) Methyltransferase domain; Methyltransf_12 (PF08242) Methyltransferase domain; Methyltransf_11 (PF08241) Methyltransferase domain; Methyltransf_25 (PF13649) Methyltransferase domain; MetW (PF07021) Methionine biosynthesis protein MetW	-	-	-	-
OG0259	Core	Multi-copy	hypothetical protein	-	-	-	CT_288	hypothetical protein	TTSS secreted effectors	Effector delivery system
OG0260	Core	Multi-copy	Phosphoglucomutase	G	Phosphomannomutase	PGM_PMM_I (PF02878) Phosphoglucomutase/phosphomannomutase, alpha/beta/alpha domain I; PGM_PMM_II (PF02879) Phosphoglucomutase/phosphomannomutase, alpha/beta/alpha domain II; PGM_PMM_III (PF02880) Phosphoglucomutase/phosphomannomutase, alpha/beta/alpha domain III; PGM_PMM_IV (PF00408) Phosphoglucomutase/phosphomannomutase, C-terminal domain	manB/yhxB	phosphomannomutase	LOS	Immune modulation
OG0261	Core	Multi-copy	Ribonuclease HIII	L	Ribonuclease HIII	RNase_HII (PF01351) Ribonuclease HII; DUF3378 (PF11858) Domain of unknown function (DUF3378)	-	-	-	-
OG0262	Core	Multi-copy	hypothetical protein	-	-	-	CT_529	hypothetical protein	TTSS secreted effectors	Effector delivery system
OG0263	Core	Single-copy	hypothetical protein	R	Bifunctional DNase/RNase	BFN_dom (PF02577) Bifunctional nuclease domain	-	-	-	-
OG0264	Core	Single-copy	N-acetylmuramoyl-L-alanine amidase AmiC	M	N-acetylmuramoyl-L-alanine amidase	Amidase_3 (PF01520) N-acetylmuramoyl-L-alanine amidase	-	-	-	-
OG0265	Core	Single-copy	Ribose-5-phosphate isomerase A	G	Ribose 5-phosphate isomerase	Rib_5-P_isom_A (PF06026) Ribose 5-phosphate isomerase A (phosphoriboisomerase A); DeoRC (PF00455) DeoR C terminal sensor domain	-	-	-	-
OG0266	Core	Single-copy	3-oxoacyl-[acyl-carrier-protein] synthase 2	IQ	3-oxoacyl-(acyl-carrier-protein) synthase	ketoacyl-synt (PF00109) Beta-ketoacyl synthase, N-terminal domain; Ketoacyl-synt_C (PF02801) Beta-ketoacyl synthase, C-terminal domain	cylI	putative 3-ketoacyl-ACP synthase CylI	haemolysin/cytolysin	Exotoxin
OG0267	Core	Single-copy	50S ribosomal protein L16	J	Ribosomal protein L16/L10AE	Ribosomal_L16 (PF00252) Ribosomal protein L16p/L10e	-	-	-	-
OG0268	Core	Single-copy	Crossover junction endodeoxyribonuclease RuvC	L	Holliday junction resolvasome RuvABC endonuclease subunit	RuvC (PF02075) Crossover junction endodeoxyribonuclease RuvC	-	-	-	-
OG0269	Core	Single-copy	Protein phosphatase PrpC	T	Serine/threonine protein phosphatase PrpC	PP2C_2 (PF13672) Protein phosphatase 2C; PP2C (PF00481) Protein phosphatase 2C	pppA	Pseudomonas protein phosphatase PppA	HSI-1	Effector delivery system
OG0270	Core	Single-copy	Oligoendopeptidase F, plasmid	E	Oligoendopeptidase F	Peptidase_M3 (PF01432) Peptidase family M3; Peptidase_M3_N (PF08439) Oligopeptidase F	-	-	-	-
OG0271	Core	Single-copy	50S ribosomal protein L4	J	Ribosomal protein L4	Ribosomal_L4 (PF00573) Ribosomal protein L4/L1 family	-	-	-	-
OG0272	Core	Single-copy	50S ribosomal protein L17	J	Ribosomal protein L17	Ribosomal_L17 (PF01196) Ribosomal protein L17	-	-	-	-
OG0273	Core	Single-copy	hypothetical protein	T	Diadenylate cyclase (c-di-AMP synthetase), DisA_N domain	-	-	-	-	-
OG0274	Core	Single-copy	hypothetical protein	R	Predicted sulfurtransferase	Rhodanese_C (PF12368) Rhodanase C-terminal; UPF0176_N (PF17773) UPF0176 acylphosphatase like domain; Rhodanese (PF00581) Rhodanese-like domain	-	-	-	-
OG0275	Core	Single-copy	Manganese transport system ATP-binding protein MntB	P	ABC-type Mn2+/Zn2+ transport system, ATPase component	ABC_tran (PF00005) ABC transporter; SMC_N (PF02463) RecF/RecN/SMC N terminal domain; AAA_21 (PF13304) AAA domain, putative AbiEii toxin, Type IV TA system; AAA_29 (PF13555) P-loop containing region of AAA domain	mntA	ABC transporter ATP-binding protein MntA	MntABC	Stress survival
OG0276	Core	Single-copy	hypothetical protein	-	-	-	-	-	-	-
OG0277	Core	Single-copy	Flavin-dependent thymidylate synthase	F	Thymidylate synthase ThyX	Thy1 (PF02511) Thymidylate synthase complementing protein	-	-	-	-
OG0278	Core	Single-copy	hypothetical protein	-	-	-	CT_668	putative TTSS related protein	TTSS secreted effectors	Effector delivery system
OG0279	Core	Single-copy	tRNA uridine 5-carboxymethylaminomethyl modification enzyme MnmG	J	tRNA U34 5-carboxymethylaminomethyl modifying enzyme MnmG/GidA	GIDA (PF01134) Glucose inhibited division protein A; GIDA_C (PF13932) tRNA modifying enzyme MnmG/GidA C-terminal domain; FAD_oxidored (PF12831) FAD dependent oxidoreductase; Pyr_redox_2 (PF07992) Pyridine nucleotide-disulphide oxidoreductase	-	-	-	-
OG0280	Core	Single-copy	V-type sodium ATPase subunit B	C	Archaeal/vacuolar-type H+-ATPase subunit B/Vma2	ATP-synt_ab (PF00006) ATP synthase alpha/beta family, nucleotide-binding domain; ATP-synt_ab_N (PF02874) ATP synthase alpha/beta family, beta-barrel domain	fliI	flagellum-specific ATP synthase FliI	Flagella	Motility
OG0281	Core	Single-copy	dITP/XTP pyrophosphatase	F	Inosine/xanthosine triphosphate pyrophosphatase, all-alpha NTP-PPase family	Ham1p_like (PF01725) Ham1 family	orfM	deoxyribonucleotide triphosphate pyrophosphatase	LOS	Immune modulation
OG0282	Core	Single-copy	Na(+)-translocating NADH-quinone reductase subunit B	C	Na+-transporting NADH:ubiquinone oxidoreductase, subunit NqrB	NQR2_RnfD_RnfE (PF03116) NQR2, RnfD, RnfE family	-	-	-	-
OG0283	Core	Single-copy	hypothetical protein	E	Zn-dependent dipeptidase, microsomal dipeptidase homolog	Peptidase_M19 (PF01244) Membrane dipeptidase (Peptidase family M19)	-	-	-	-
OG0284	Core	Single-copy	hypothetical protein	-	-	-	-	-	-	-
OG0285	Core	Single-copy	Riboflavin biosynthesis protein RibBA	H	GTP cyclohydrolase II	DHBP_synthase (PF00926) 3,4-dihydroxy-2-butanone 4-phosphate synthase; GTP_cyclohydro2 (PF00925) GTP cyclohydrolase II	-	-	-	-
OG0286	Core	Single-copy	50S ribosomal protein L13	J	Ribosomal protein L13	Ribosomal_L13 (PF00572) Ribosomal protein L13	-	-	-	-
OG0287	Core	Single-copy	hypothetical protein	E	Small neutral amino acid transporter SnatA, MarC family	MarC (PF01914) MarC family integral membrane protein	-	-	-	-
OG0288	Core	Single-copy	Lipoate-protein ligase A	H	Lipoate-protein ligase A	-	-	-	-	-
OG0289	Core	Single-copy	Phosphoglucosamine mutase	G	Phosphomannomutase	PGM_PMM_I (PF02878) Phosphoglucomutase/phosphomannomutase, alpha/beta/alpha domain I; PGM_PMM_III (PF02880) Phosphoglucomutase/phosphomannomutase, alpha/beta/alpha domain III; PGM_PMM_II (PF02879) Phosphoglucomutase/phosphomannomutase, alpha/beta/alpha domain II; PGM_PMM_IV (PF00408) Phosphoglucomutase/phosphomannomutase, C-terminal domain	ACICU_RS00500	phosphomannomutase/phosphoglucomutase	Capsule	Immune modulation
OG0290	Core	Single-copy	GTP cyclohydrolase 1 type 2	H	Putative GTP cyclohydrolase 1 type 2, NIF3 family	NIF3 (PF01784) NIF3 (NGG1p interacting factor 3)	-	-	-	-
OG0291	Core	Single-copy	Membrane sensor protein UhpC	G	Sugar phosphate permease	MFS_1 (PF07690) Major Facilitator Superfamily	hpt	hexose phosphate transport protein	Hpt	Nutritional/Metabolic factor
OG0292	Core	Single-copy	Alternate 30S ribosomal protein S14	J	Ribosomal protein S14	Ribosomal_S14 (PF00253) Ribosomal protein S14p/S29e	-	-	-	-
OG0293	Core	Single-copy	V-type proton ATPase subunit E	C	Archaeal/vacuolar-type H+-ATPase subunit E/Vma4	HrpE (PF06188) HrpE/YscL/FliH and V-type ATPase subunit E; V-ATPase_G (PF03179) Vacuolar (H+)-ATPase G subunit	-	-	-	-
OG0294	Core	Single-copy	Lipoyl synthase	H	Lipoate synthase	Radical_SAM (PF04055) Radical SAM superfamily; LIAS_N (PF16881) N-terminal domain of lipoyl synthase of Radical_SAM family	-	-	-	-
OG0295	Core	Single-copy	Serine/threonine-protein kinase PknD	T	Serine/threonine protein kinase	Pkinase (PF00069) Protein kinase domain; PK_Tyr_Ser-Thr (PF07714) Protein tyrosine and serine/threonine kinase; Pkinase_fungal (PF17667) Fungal protein kinase	ppkA	serine/threonine protein kinase PpkA	HSI-1	Effector delivery system
OG0296	Core	Single-copy	50S ribosomal protein L20	J	Ribosomal protein L20	Ribosomal_L20 (PF00453) Ribosomal protein L20	-	-	-	-
OG0297	Core	Single-copy	hypothetical protein	-	-	DUF720 (PF05302) Protein of unknown function (DUF720)	CT_849	hypothetical protein	TTSS secreted effectors	Effector delivery system
OG0298	Core	Single-copy	Putative malate transporter YflS	G	Di- and tricarboxylate transporter	Na_sulph_symp (PF00939) Sodium:sulfate symporter transmembrane region; CitMHS (PF03600) Citrate transporter	-	-	-	-
OG0299	Core	Single-copy	hypothetical protein	-	-	CesT (PF05932) Tir chaperone protein (CesT) family	scc1	chaperone for CopN	TTSS	Effector delivery system
OG0300	Core	Single-copy	Ribulose-phosphate 3-epimerase	G	Pentose-5-phosphate-3-epimerase	Ribul_P_3_epim (PF00834) Ribulose-phosphate 3 epimerase family	rpe	ribulose-phosphate 3-epimerase	Capsule	Immune modulation
OG0301	Core	Single-copy	ATP-dependent RecD-like DNA helicase	L	ATP-dependent exoDNAse (exonuclease V), alpha subunit, helicase superfamily I	AAA_30 (PF13604) AAA domain; HHH_4 (PF14490) Helix-hairpin-helix containing domain; AAA_19 (PF13245) AAA domain; SH3_13 (PF18335) ATP-dependent RecD-like DNA helicase SH3 domain; UvrD_C_2 (PF13538) UvrD-like helicase C-terminal domain; HHH_5 (PF14520) Helix-hairpin-helix domain; Viral_helicase1 (PF01443) Viral (Superfamily 1) RNA helicase; AAA_11 (PF13086) AAA domain; Helicase_RecD (PF05127) Heli…	-	-	-	-
OG0302	Core	Single-copy	hypothetical protein	-	-	-	-	-	-	-
OG0303	Core	Single-copy	hypothetical protein	U	Preprotein translocase subunit YajC	YajC (PF02699) Preprotein translocase subunit	-	-	-	-
OG0304	Core	Single-copy	Ribonuclease P protein component	J	RNase P protein component	Ribonuclease_P (PF00825) Ribonuclease P	-	-	-	-
OG0305	Core	Single-copy	Thioredoxin	O	Negative regulator of GroEL, contains thioredoxin-like and TPR-like domains	Thioredoxin (PF00085) Thioredoxin; Thioredoxin_2 (PF13098) Thioredoxin-like domain; Thioredoxin_8 (PF13905) Thioredoxin-like; Thioredoxin_9 (PF14595) Thioredoxin	-	-	-	-
OG0306	Core	Single-copy	dCTP deaminase	F	Deoxycytidine triphosphate deaminase	dUTPase (PF00692) dUTPase	-	-	-	-
OG0307	Core	Single-copy	Trigger factor	O	FKBP-type peptidyl-prolyl cis-trans isomerase (trigger factor)	Trigger_C (PF05698) Bacterial trigger factor protein (TF) C-terminus; Trigger_N (PF05697) Bacterial trigger factor protein (TF)	-	-	-	-
OG0308	Core	Single-copy	hypothetical protein	-	-	UPF0158 (PF03682) Uncharacterised protein family (UPF0158)	CT_429	hypothetical protein	TTSS secreted effectors	Effector delivery system
OG0309	Core	Single-copy	Fructose-bisphosphate aldolase class 1	G	Fructose-bisphosphate aldolase class Ia, DhnA family	DeoC (PF01791) DeoC/LacD family aldolase	-	-	-	-
OG0310	Core	Single-copy	Nucleoside diphosphate kinase	F	Nucleoside diphosphate kinase	NDK (PF00334) Nucleoside diphosphate kinase	-	-	-	-
OG0311	Core	Single-copy	UDP-N-acetylmuramoyl-tripeptide--D-alanyl-D-alanine ligase	M	UDP-N-acetylmuramyl pentapeptide synthase	Mur_ligase_M (PF08245) Mur ligase middle domain; Mur_ligase (PF01225) Mur ligase family, catalytic domain; Mur_ligase_C (PF02875) Mur ligase family, glutamate ligase domain	-	-	-	-
OG0312	Core	Single-copy	3'-5' exonuclease DinG	L	DNA polymerase III, epsilon subunit or related 3'-5' exonuclease	RNase_T (PF00929) Exonuclease; QSregVF_b (PF12843) Putative quorum-sensing-regulated virulence factor; Rv2179c-like (PF16473) 3'-5' exoribonuclease Rv2179c-like domain	-	-	-	-
OG0313	Core	Single-copy	Transaldolase	G	Transaldolase	TAL_FSA (PF00923) Transaldolase/Fructose-6-phosphate aldolase	-	-	-	-
OG0314	Core	Single-copy	2-C-methyl-D-erythritol 2,4-cyclodiphosphate synthase	I	2C-methyl-D-erythritol 2,4-cyclodiphosphate synthase	YgbB (PF02542) YgbB family	-	-	-	-
OG0315	Core	Single-copy	Lysine--tRNA ligase	J	Lysyl-tRNA synthetase (class II)	tRNA-synt_2 (PF00152) tRNA synthetases class II (D, K and N); tRNA_anti-codon (PF01336) OB-fold nucleic acid binding domain; tRNA-synt_2d (PF01409) tRNA synthetases class II core domain (F)	-	-	-	-
OG0316	Core	Single-copy	Dephospho-CoA kinase	H	Dephospho-CoA kinase	CoaE (PF01121) Dephospho-CoA kinase	-	-	-	-
OG0317	Core	Single-copy	Cadmium-transporting ATPase	P	Cation transport ATPase	E1-E2_ATPase (PF00122) E1-E2 ATPase; Hydrolase (PF00702) haloacid dehalogenase-like hydrolase; Hydrolase_3 (PF08282) haloacid dehalogenase-like hydrolase	-	-	-	-
OG0318	Core	Single-copy	hypothetical protein	ET	ABC-type amino acid transport/signal transduction system, periplasmic component/domain	SBP_bac_3 (PF00497) Bacterial extracellular solute-binding proteins, family 3	-	-	-	-
OG0319	Core	Single-copy	hypothetical protein	I	Acyl-CoA hydrolase	4HBT (PF03061) Thioesterase superfamily	-	-	-	-
OG0320	Core	Single-copy	Dipeptide transport system permease protein DppB	EP	ABC-type dipeptide/oligopeptide/nickel transport system, permease component	BPD_transp_1 (PF00528) Binding-protein-dependent transport system inner membrane component; BPD_transp_1_N (PF19300) Binding-prot-dependent transport system membrane comp, N-term	-	-	-	-
OG0321	Core	Single-copy	hypothetical protein	-	-	Chlam_OMP (PF01308) Chlamydia major outer membrane protein	-	-	-	-
OG0322	Core	Single-copy	hypothetical protein	-	-	-	-	-	-	-
OG0323	Core	Single-copy	Sulfate/thiosulfate import ATP-binding protein CysA	M	ABC-type transporter Mla maintaining outer membrane lipid asymmetry, ATPase component MlaF	ABC_tran (PF00005) ABC transporter	fbpC	iron(III) ABC transporter, ATP-binding protein	FbpABC	Nutritional/Metabolic factor
OG0324	Core	Single-copy	Ribosome-binding ATPase YchF	J	Ribosome-binding ATPase YchF, GTP1/OBG family	YchF-GTPase_C (PF06071) Protein of unknown function (DUF933); MMR_HSR1 (PF01926) 50S ribosome-binding GTPase; FeoB_N (PF02421) Ferrous iron transport protein B	-	-	-	-
OG0325	Core	Single-copy	D-aminoacyl-tRNA deacylase	N	Tat protein secretion system quality control protein TatD (DNase activity)	TatD_DNase (PF01026) TatD related DNase	-	-	-	-
OG0326	Core	Single-copy	6,7-dimethyl-8-ribityllumazine synthase	H	6,7-dimethyl-8-ribityllumazine synthase (Riboflavin synthase beta chain)	DMRL_synthase (PF00885) 6,7-dimethyl-8-ribityllumazine synthase	-	-	-	-
OG0327	Core	Single-copy	8-amino-7-oxononanoate synthase	H	7-keto-8-aminopelargonate synthetase or related enzyme	Aminotran_1_2 (PF00155) Aminotransferase class I and II	bioF	8-amino-7-oxononanoate synthase	Biotin synthesis	Nutritional/Metabolic factor
OG0328	Core	Single-copy	Cell division coordinator CpoB	M	Outer membrane protein assembly factor BamD, BamD/ComL family	TPR_16 (PF13432) Tetratricopeptide repeat; TPR_2 (PF07719) Tetratricopeptide repeat; TPR_6 (PF13174) Tetratricopeptide repeat; YfiO (PF13525) Outer membrane lipoprotein; TPR_1 (PF00515) Tetratricopeptide repeat; TPR_19 (PF14559) Tetratricopeptide repeat; TPR_8 (PF13181) Tetratricopeptide repeat; TPR_14 (PF13428) Tetratricopeptide repeat; TPR_12 (PF13424) Tetratricopeptide repeat	-	-	-	-
OG0329	Core	Single-copy	Endonuclease 4	L	Endonuclease IV	AP_endonuc_2 (PF01261) Xylose isomerase-like TIM barrel	-	-	-	-
OG0330	Core	Single-copy	Ribosomal RNA small subunit methyltransferase H	J	16S rRNA C1402 N4-methylase RsmH	Methyltransf_5 (PF01795) MraW methylase family; Methyltransf_25 (PF13649) Methyltransferase domain	-	-	-	-
OG0331	Core	Single-copy	Adenylate kinase	F	Adenylate kinase or related kinase	ADK (PF00406) Adenylate kinase; AAA_18 (PF13238) AAA domain	-	-	-	-
OG0332	Core	Single-copy	hypothetical protein	-	-	-	CT_606.1	hypothetical protein	TTSS secreted effectors	Effector delivery system
OG0333	Core	Single-copy	Peptidoglycan-associated lipoprotein	M	Outer membrane protein OmpA and related peptidoglycan-associated (lipo)proteins	OmpA (PF00691) OmpA family	-	-	-	-
OG0334	Core	Single-copy	hypothetical protein	-	-	-	-	-	-	-
OG0335	Core	Single-copy	CRP-like cAMP-activated global transcriptional regulator	T	cAMP-binding domain of CRP or a regulatory subunit of cAMP-dependent protein kinases	cNMP_binding (PF00027) Cyclic nucleotide-binding domain	-	-	-	-
OG0336	Core	Single-copy	Dihydrolipoyllysine-residue succinyltransferase component of 2-oxoglutarate dehydrogenase complex	C	Pyruvate/2-oxoglutarate dehydrogenase complex, dihydrolipoamide acyltransferase (E2) component	2-oxoacid_dh (PF00198) 2-oxoacid dehydrogenases acyltransferase (catalytic domain); Biotin_lipoyl (PF00364) Biotin-requiring enzyme	-	-	-	-
OG0337	Core	Single-copy	30S ribosomal protein S7	J	Ribosomal protein S7	Ribosomal_S7 (PF00177) Ribosomal protein S7p/S5e	-	-	-	-
OG0338	Core	Single-copy	C4-dicarboxylate transport protein 2	C	Na+/H+-dicarboxylate symporter	SDF (PF00375) Sodium:dicarboxylate symporter family	-	-	-	-
OG0339	Core	Single-copy	hypothetical protein	NU	Flagellar biosynthesis/type III secretory pathway protein FliH	-	CT_718	hypothetical protein	TTSS secreted effectors	Effector delivery system
OG0340	Core	Single-copy	Peptidyl-tRNA hydrolase	J	Peptidyl-tRNA hydrolase	Pept_tRNA_hydro (PF01195) Peptidyl-tRNA hydrolase	-	-	-	-
OG0341	Core	Single-copy	hypothetical protein	-	-	HrpJ (PF07201) HrpJ-like domain	copN	Type III secretion system effector CopN	TTSS secreted effectors	Effector delivery system
OG0342	Core	Single-copy	Exodeoxyribonuclease 7 small subunit	L	Exonuclease VII small subunit	Exonuc_VII_S (PF02609) Exonuclease VII small subunit	-	-	-	-
OG0343	Core	Single-copy	3'-5' exonuclease DinG	S	Uncharacterized conserved protein, DUF3820 family	RNase_T (PF00929) Exonuclease; QSregVF_b (PF12843) Putative quorum-sensing-regulated virulence factor; RNase_H_2 (PF13482) RNase_H superfamily; Rv2179c-like (PF16473) 3'-5' exoribonuclease Rv2179c-like domain; ExoX-like_C (PF20600) Exodeoxyribonuclease X-like C-terminal	-	-	-	-
OG0344	Core	Single-copy	3-oxoacyl-[acyl-carrier-protein] reductase FabG	IQR	NAD(P)-dependent dehydrogenase, short-chain alcohol dehydrogenase family	adh_short_C2 (PF13561) Enoyl-(Acyl carrier protein) reductase; adh_short (PF00106) short chain dehydrogenase; KR (PF08659) KR domain	flmH	short chain dehydrogenase/reductase family oxidoreductase	Polar flagella	Motility
OG0345	Core	Single-copy	hypothetical protein	-	-	-	-	-	-	-
OG0346	Core	Single-copy	hypothetical protein	-	-	-	CT_550	hypothetical protein	TTSS secreted effectors	Effector delivery system
OG0347	Core	Single-copy	Inner membrane protein YtfF	GER	Permease of the drug/metabolite transporter (DMT) superfamily	EamA (PF00892) EamA-like transporter family	-	-	-	-
OG0348	Core	Single-copy	Arginine repressor	K	Arginine repressor	Arg_repressor_C (PF02863) Arginine repressor, C-terminal domain; Arg_repressor (PF01316) Arginine repressor, DNA binding domain	-	-	-	-
OG0349	Core	Single-copy	Maltodextrin phosphorylase	G	Glucan phosphorylase	Phosphorylase (PF00343) Carbohydrate phosphorylase	-	-	-	-
OG0350	Core	Single-copy	hypothetical protein	-	-	-	-	-	-	-
OG0351	Core	Single-copy	hypothetical protein	V	ABC-type antimicrobial peptide transport system, permease component	FtsX (PF02687) FtsX-like permease family	-	-	-	-
OG0352	Core	Single-copy	hypothetical protein	-	-	-	-	-	-	-
OG0353	Core	Single-copy	hypothetical protein	-	-	-	-	-	-	-
OG0354	Core	Single-copy	Translation initiation factor IF-1	J	Translation initiation factor IF-1	eIF-1a (PF01176) Translation initiation factor 1A / IF-1	-	-	-	-
OG0355	Core	Single-copy	Disulfide bond reductase DsbH	O	Thiol-disulfide isomerase or thioredoxin	Thioredoxin_7 (PF13899) Thioredoxin-like; Thioredoxin_2 (PF13098) Thioredoxin-like domain; Thioredoxin (PF00085) Thioredoxin	-	-	-	-
OG0356	Core	Single-copy	Chorismate synthase	E	Chorismate synthase	Chorismate_synt (PF01264) Chorismate synthase	-	-	-	-
OG0357	Core	Single-copy	hypothetical protein	-	-	-	-	-	-	-
OG0358	Core	Single-copy	hypothetical protein	GM	Predicted neuraminidase (sialidase)	BNR_2 (PF13088) BNR repeat-like domain	-	-	-	-
OG0359	Core	Single-copy	hypothetical protein	-	-	DUF5398 (PF17376) Family of unknown function (DUF5398)	cdsE	Type III secretion system protein CdsE	TTSS	Effector delivery system
OG0360	Core	Single-copy	Ribosomal RNA small subunit methyltransferase A	J	16S rRNA A1518 and A1519 N6-dimethyltransferase RsmA/KsgA/DIM1 (may also have DNA glycosylase/AP lyase activity)	RrnaAD (PF00398) Ribosomal RNA adenine dimethylase	-	-	-	-
OG0361	Core	Single-copy	putative oxidoreductase CT_610	H	Pyrroloquinoline quinone (PQQ) biosynthesis protein C	TENA_THI-4 (PF03070) TENA/THI-4/PQQC family; Haem_oxygenas_2 (PF14518) Iron-containing redox enzyme	cadD	type III secreted effector	TTSS secreted effectors	Effector delivery system
OG0362	Core	Single-copy	CDP-diacylglycerol--glycerol-3-phosphate 3-phosphatidyltransferase	I	Phosphatidylglycerophosphate synthase	CDP-OH_P_transf (PF01066) CDP-alcohol phosphatidyltransferase	-	-	-	-
OG0363	Core	Single-copy	hypothetical protein	O	Protein-disulfide isomerase	Thioredoxin_4 (PF13462) Thioredoxin	-	-	-	-
OG0364	Core	Single-copy	Transcription termination/antitermination protein NusA	K	Transcription antitermination factor NusA, contains S1 and KH domains	NusA_N (PF08529) NusA N-terminal domain; KH_5 (PF13184) NusA-like KH domain; HHH_5 (PF14520) Helix-hairpin-helix domain	-	-	-	-
OG0365	Core	Single-copy	Succinate--CoA ligase [ADP-forming] subunit alpha	C	Succinyl-CoA synthetase, alpha subunit	CoA_binding (PF02629) CoA binding domain; Ligase_CoA (PF00549) CoA-ligase; Succ_CoA_lig (PF13607) Succinyl-CoA ligase like flavodoxin domain	-	-	-	-
OG0366	Core	Single-copy	Cysteine desulfurase IscS	E	Cysteine sulfinate desulfinase/cysteine desulfurase or related enzyme	Aminotran_5 (PF00266) Aminotransferase class-V	-	-	-	-
OG0367	Core	Single-copy	hypothetical protein	R	Predicted esterase	Abhydrolase_2 (PF02230) Phospholipase/Carboxylesterase; FSH1 (PF03959) Serine hydrolase (FSH1)	-	-	-	-
OG0368	Core	Single-copy	Elongation factor P	J	Translation elongation factor P (EF-P)/translation initiation factor 5A (eIF-5A)	EFP_N (PF08207) Elongation factor P (EF-P) KOW-like domain; Elong-fact-P_C (PF09285) Elongation factor P, C-terminal; EFP (PF01132) Elongation factor P (EF-P) OB domain	-	-	-	-
OG0369	Core	Single-copy	hypothetical protein	K	Transcriptional regulator NrdR, contains Zn-ribbon and ATP-cone domains	Ribonuc_red_lgC (PF02867) Ribonucleotide reductase, barrel domain; ATP-cone (PF03477) ATP cone domain; Ribonuc_red_lgN (PF00317) Ribonucleotide reductase, all-alpha domain	-	-	-	-
OG0370	Core	Single-copy	hypothetical protein	-	-	-	-	-	-	-
OG0371	Core	Single-copy	hypothetical protein	-	-	Porin_5 (PF16930) Putative porin	-	-	-	-
OG0372	Core	Single-copy	dTTP/UTP pyrophosphatase	Q	Predicted house-cleaning NTP pyrophosphatase, Maf/HAM1 superfamily	Maf (PF02545) Maf-like protein	-	-	-	-
OG0373	Core	Single-copy	Porin AaxA	M	Carbohydrate-selective porin OprB	OprB (PF04966) Carbohydrate-selective porin, OprB family	-	-	-	-
OG0374	Core	Single-copy	hypothetical protein	-	-	-	-	-	-	-
OG0375	Core	Single-copy	Holliday junction ATP-dependent DNA helicase RuvA	L	Holliday junction resolvasome RuvABC DNA-binding subunit	HHH_5 (PF14520) Helix-hairpin-helix domain; RuvA_N (PF01330) RuvA N terminal domain; HHH (PF00633) Helix-hairpin-helix motif	-	-	-	-
OG0376	Core	Single-copy	Inorganic pyrophosphatase	CP	Inorganic pyrophosphatase	Pyrophosphatase (PF00719) Inorganic pyrophosphatase	-	-	-	-
OG0377	Core	Single-copy	Manganese-binding lipoprotein MntA	P	ABC-type Zn uptake system ZnuABC, Zn-binding component ZnuA	ZnuA (PF01297) Zinc-uptake complex component A periplasmic	mntC	periplasmic binding protein MntC	MntABC	Stress survival
OG0378	Core	Single-copy	hypothetical protein	T	Anti-anti-sigma regulatory factor (antagonist of anti-sigma factor)	STAS (PF01740) STAS domain; STAS_2 (PF13466) STAS domain	-	-	-	-
OG0379	Core	Single-copy	Serine hydroxymethyltransferase	E	Glycine/serine hydroxymethyltransferase	SHMT (PF00464) Serine hydroxymethyltransferase	-	-	-	-
OG0380	Core	Single-copy	hypothetical protein	P	ABC-type Mn2+/Zn2+ transport system, permease component	ABC-3 (PF00950) ABC 3 transport family	-	-	-	-
OG0381	Core	Single-copy	Protoporphyrinogen oxidase	H	Protoporphyrinogen oxidase	Amino_oxidase (PF01593) Flavin containing amine oxidoreductase; NAD_binding_8 (PF13450) NAD(P)-binding Rossmann-like domain; DAO (PF01266) FAD dependent oxidoreductase	-	-	-	-
OG0382	Core	Single-copy	3'(2'),5'-bisphosphate nucleotidase CysQ	P	3'-Phosphoadenosine 5'-phosphosulfate (PAPS) 3'-phosphatase	Inositol_P (PF00459) Inositol monophosphatase family	-	-	-	-
OG0383	Core	Single-copy	Shikimate dehydrogenase (NADP(+))	E	3-dehydroquinate dehydratase	DHquinase_I (PF01487) Type I 3-dehydroquinase; Shikimate_dh_N (PF08501) Shikimate dehydrogenase substrate binding domain; Shikimate_DH (PF01488) Shikimate / quinate 5-dehydrogenase	-	-	-	-
OG0384	Core	Single-copy	60 kDa chaperonin	O	Chaperonin GroEL (HSP60 family)	Cpn60_TCP1 (PF00118) TCP-1/cpn60 chaperonin family	groEL	chaperonin GroEL	GroEL	Adherence
OG0385	Core	Single-copy	hypothetical protein	-	-	-	-	-	-	-
OG0386	Core	Single-copy	4-hydroxy-3-methylbut-2-en-1-yl diphosphate synthase (ferredoxin)	I	4-hydroxy-3-methylbut-2-en-1-yl diphosphate synthase IspG/GcpE	GcpE (PF04551) GcpE protein	-	-	-	-
OG0387	Core	Single-copy	hypothetical protein	-	-	-	incC	Inclusion Membrane Protein C	TTSS secreted effectors	Effector delivery system
OG0388	Core	Single-copy	hypothetical protein	-	-	-	-	-	-	-
OG0389	Core	Single-copy	50S ribosomal protein L32	J	Ribosomal protein L32	Ribosomal_L32p (PF01783) Ribosomal L32p protein family	-	-	-	-
OG0390	Core	Single-copy	putative ATP synthase YscN	NU	Flagellar biosynthesis/type III secretory pathway ATPase	ATP-synt_ab (PF00006) ATP synthase alpha/beta family, nucleotide-binding domain; T3SS_ATPase_C (PF18269) T3SS EscN ATPase C-terminal domain; ATP-synt_ab_N (PF02874) ATP synthase alpha/beta family, beta-barrel domain	cdsN	Type III secretion system ATPase	TTSS	Effector delivery system
OG0391	Core	Single-copy	hypothetical protein	R	Uncharacterized conserved protein, phosphatidylethanolamine-binding protein (PEBP) family	PBP (PF01161) Phosphatidylethanolamine-binding protein	-	-	-	-
OG0392	Core	Single-copy	DNA gyrase subunit A	L	DNA gyrase/topoisomerase IV, subunit A	DNA_topoisoIV (PF00521) DNA gyrase/topoisomerase IV, subunit A	-	-	-	-
OG0393	Core	Single-copy	hypothetical protein	-	-	-	-	-	-	-
OG0394	Core	Single-copy	hypothetical protein	-	-	-	-	-	-	-
OG0395	Core	Single-copy	hypothetical protein	-	-	-	-	-	-	-
OG0396	Core	Single-copy	50S ribosomal protein L35	J	Ribosomal protein L35	Ribosomal_L35p (PF01632) Ribosomal protein L35	-	-	-	-
OG0397	Core	Single-copy	Glycogen operon protein GlgX	G	Pullulanase/glycogen debranching enzyme	Alpha-amylase (PF00128) Alpha amylase, catalytic domain; CBM_48 (PF02922) Carbohydrate-binding module 48 (Isoamylase N-terminal domain)	glgX	glycogen hydrolase	TTSS secreted effectors	Effector delivery system
OG0398	Core	Single-copy	Riboflavin biosynthesis protein RibD	H	Pyrimidine reductase, riboflavin biosynthesis	RibD_C (PF01872) RibD C-terminal domain; dCMP_cyt_deam_1 (PF00383) Cytidine and deoxycytidylate deaminase zinc-binding region; MafB19-deam (PF14437) MafB19-like deaminase; Inv-AAD (PF18785) Invertebrate-AID/APOBEC-deaminase	-	-	-	-
OG0399	Core	Single-copy	hypothetical protein	-	-	-	-	-	-	-
OG0400	Core	Single-copy	hypothetical protein	-	-	-	-	-	-	-
OG0401	Core	Single-copy	Nucleoside triphosphate pyrophosphohydrolase/pyrophosphatase MazG	V	NTP pyrophosphatase, house-cleaning of non-canonical NTPs	MazG (PF03819) MazG nucleotide pyrophosphohydrolase domain	-	-	-	-
OG0402	Core	Single-copy	Cysteine desulfurase IscS	E	Cysteine sulfinate desulfinase/cysteine desulfurase or related enzyme	Aminotran_5 (PF00266) Aminotransferase class-V; DegT_DnrJ_EryC1 (PF01041) DegT/DnrJ/EryC1/StrS aminotransferase family	-	-	-	-
OG0403	Core	Single-copy	hypothetical protein	-	-	DUF1494 (PF07379) Protein of unknown function (DUF1494)	-	-	-	-
OG0404	Core	Single-copy	30S ribosomal protein S8	J	Ribosomal protein S8	Ribosomal_S8 (PF00410) Ribosomal protein S8	-	-	-	-
OG0405	Core	Single-copy	30S ribosomal protein S9	J	Ribosomal protein S9	Ribosomal_S9 (PF00380) Ribosomal protein S9/S16	-	-	-	-
OG0406	Core	Single-copy	50S ribosomal protein L21	J	Ribosomal protein L21	Ribosomal_L21p (PF00829) Ribosomal prokaryotic L21 protein	-	-	-	-
OG0407	Core	Single-copy	Protein-arginine kinase	O	Protein-arginine kinase	ATP-gua_Ptrans (PF00217) ATP:guanido phosphotransferase, C-terminal catalytic domain	-	-	-	-
OG0408	Core	Single-copy	hypothetical protein	J	tRNA A58 N-methylase Trm61	rRNA_methylase (PF06962) Putative rRNA methylase; Methyltransf_31 (PF13847) Methyltransferase domain	-	-	-	-
OG0409	Core	Single-copy	Glycine cleavage system H protein	E	Glycine cleavage system H protein (lipoate-binding)	GCV_H (PF01597) Glycine cleavage H-protein	-	-	-	-
OG0410	Core	Single-copy	Ribosome-binding factor A	J	Ribosome-binding factor A	RBFA (PF02033) Ribosome-binding factor A	-	-	-	-
OG0411	Core	Single-copy	RNA polymerase sigma-D factor	K	DNA-directed RNA polymerase specialized sigma subunit	Sigma70_r4 (PF04545) Sigma-70, region 4; Sigma70_r2 (PF04542) Sigma-70 region 2; Sigma70_r4_2 (PF08281) Sigma-70, region 4	CT_061	RNA polymerase sigma factor sigma-28	TTSS secreted effectors	Effector delivery system
OG0412	Core	Single-copy	hypothetical protein	-	-	-	-	-	-	-
OG0413	Core	Single-copy	hypothetical protein	J	Ribosomal protein L31	Ribosomal_L31 (PF01197) Ribosomal protein L31	-	-	-	-
OG0414	Core	Single-copy	hypothetical protein	-	-	DUF720 (PF05302) Protein of unknown function (DUF720)	CT_847	Type III secretion system effector	TTSS secreted effectors	Effector delivery system
OG0415	Core	Single-copy	50S ribosomal protein L24	J	Ribosomal protein L24	ribosomal_L24 (PF17136) Ribosomal proteins 50S L24/mitochondrial 39S L24; KOW (PF00467) KOW motif	-	-	-	-
OG0416	Core	Single-copy	30S ribosomal protein S1	K	Transcriptional accessory protein Tex/SPT6	S1 (PF00575) S1 RNA binding domain; S1_2 (PF13509) S1 domain; PCB_OB (PF17092) Penicillin-binding protein OB-like domain; DUF2110 (PF09883) Uncharacterized protein conserved in archaea (DUF2110)	-	-	-	-
OG0417	Core	Single-copy	hypothetical protein	O	Periplasmic serine protease, ClpP class	Peptidase_S49 (PF01343) Peptidase family S49; CLP_protease (PF00574) Clp protease	-	-	-	-
OG0418	Core	Single-copy	Yop proteins translocation protein U	N	Flagellar biosynthesis protein FlhB	Bac_export_2 (PF01312) FlhB HrpN YscU SpaS Family	cdsU	Type III secretion protein CdsU	TTSS	Effector delivery system
OG0419	Core	Single-copy	Cyclic dehypoxanthine futalosine synthase	H	2-iminoacetate synthase ThiH (tyrosine cleavage enzyme, thamine biosynthesis)	CofH_C (PF19288) CofH/MqnC C-terminal region; Radical_SAM (PF04055) Radical SAM superfamily	-	-	-	-
OG0420	Core	Single-copy	hypothetical protein	-	-	-	-	-	-	-
OG0421	Core	Single-copy	Putative anti-sigma factor antagonist BtrV	T	Anti-anti-sigma regulatory factor (antagonist of anti-sigma factor)	STAS (PF01740) STAS domain; STAS_2 (PF13466) STAS domain	-	-	-	-
OG0422	Core	Single-copy	hypothetical protein	S	Uncharacterized membrane protein, BrkB/YihY/UPF0761 family (not an RNase)	Virul_fac_BrkB (PF03631) Virulence factor BrkB	-	-	-	-
OG0423	Core	Single-copy	hypothetical protein	-	-	-	CT_142	hypothetical protein	TTSS secreted effectors	Effector delivery system
OG0424	Core	Single-copy	Chromosome partition protein Smc	-	-	UPF0242 (PF06785) Uncharacterised protein family (UPF0242) N-terminus	-	-	-	-
OG0425	Core	Single-copy	hypothetical protein	-	-	-	mrcA	inclusion membrane protein MrcA	TTSS secreted effectors	Effector delivery system
OG0426	Core	Single-copy	Cardiolipin synthase A	I	Phosphatidylserine/phosphatidylglycerophosphate/cardiolipin synthase or related enzyme	PLDc_2 (PF13091) PLD-like domain; FAM83 (PF07894) FAM83 A-H; PLDc (PF00614) Phospholipase D Active site motif	-	-	-	-
OG0427	Core	Single-copy	Heme chaperone HemW	H	Coproporphyrinogen III oxidase or related Fe-S oxidoreductase	Radical_SAM (PF04055) Radical SAM superfamily	chuW	Putative oxygen independent coproporphyrinogen III oxidase	Chu	Nutritional/Metabolic factor
OG0428	Core	Single-copy	hypothetical protein	-	-	DUF5423 (PF17461) Family of unknown function (DUF5423)	incV	inclusion membrane protein IncV	TTSS secreted effectors	Effector delivery system
OG0429	Core	Single-copy	hypothetical protein	-	-	-	-	-	-	-
OG0430	Core	Single-copy	Signal recognition particle receptor FtsY	U	Signal recognition particle GTPase	SRP54 (PF00448) SRP54-type protein, GTPase domain; CbiA (PF01656) CobQ/CobB/MinD/ParA nucleotide binding domain; MeaB (PF03308) Methylmalonyl Co-A mutase-associated GTPase MeaB; Zeta_toxin (PF06414) Zeta toxin	-	-	-	-
OG0431	Core	Single-copy	hypothetical protein	-	-	-	-	-	-	-
OG0432	Core	Single-copy	hypothetical protein	T	Fermentation-respiration switch protein FrsA, has esterase activity, DUF1100 family	DUF818 (PF05677) Chlamydia CHLPS protein (DUF818)	-	-	-	-
OG0433	Core	Single-copy	Putative 3-methyladenine DNA glycosylase	L	3-methyladenine DNA glycosylase Mpg	Pur_DNA_glyco (PF02245) Methylpurine-DNA glycosylase (MPG)	-	-	-	-
OG0434	Core	Single-copy	Ribonuclease BN	P	Phosphoribosyl 1,2-cyclic phosphodiesterase	Lactamase_B_2 (PF12706) Beta-lactamase superfamily domain; Lactamase_B (PF00753) Metallo-beta-lactamase superfamily	-	-	-	-
OG0435	Core	Single-copy	hypothetical protein	R	Tetratricopeptide (TPR) repeat	TPR_3 (PF07720) Tetratricopeptide repeat; ANAPC3 (PF12895) Anaphase-promoting complex, cyclosome, subunit 3; TPR_16 (PF13432) Tetratricopeptide repeat; TPR_2 (PF07719) Tetratricopeptide repeat	scc2	chaperone for CopD	TTSS	Effector delivery system
OG0436	Core	Single-copy	hypothetical protein	S	Uncharacterized conserved protein YchJ, contains N- and C-terminal SEC-C domains	SEC-C (PF02810) SEC-C motif	-	-	-	-
OG0437	Core	Single-copy	hypothetical protein	-	-	-	-	-	-	-
OG0438	Core	Single-copy	hypothetical protein	-	-	-	CT_143	hypothetical protein	TTSS secreted effectors	Effector delivery system
OG0439	Core	Single-copy	tRNA-cytidine(32) 2-sulfurtransferase	J	tRNA(Ile)-lysidine synthase TilS/MesJ	ATP_bind_3 (PF01171) PP-loop family	-	-	-	-
OG0440	Core	Single-copy	hypothetical protein	-	-	-	-	-	-	-
OG0441	Core	Single-copy	Na(+)-translocating NADH-quinone reductase subunit E	C	Na+-transporting NADH:ubiquinone oxidoreductase, subunit NqrE	Rnf-Nqr (PF02508) Rnf-Nqr subunit, membrane protein	-	-	-	-
OG0442	Core	Single-copy	hypothetical protein	-	-	-	-	-	-	-
OG0443	Core	Single-copy	Nucleoid-associated protein YbaB	R	Conserved DNA-binding protein YbaB (function unknown)	YbaB_DNA_bd (PF02575) YbaB/EbfC DNA-binding family	-	-	-	-
OG0444	Core	Single-copy	hypothetical protein	R	Predicted membrane metal-binding protein	Competence (PF03772) Competence protein	-	-	-	-
OG0445	Core	Single-copy	hypothetical protein	-	-	DUF5422 (PF17459) Family of unknown function (DUF5422)	-	-	-	-
OG0446	Core	Single-copy	hypothetical protein	C	Phosphoglycolate phosphatase, HAD superfamily	DUF2608 (PF11019) Protein of unknown function (DUF2608); Acid_phosphat_B (PF03767) HAD superfamily, subfamily IIIB (Acid phosphatase)	-	-	-	-
OG0447	Core	Single-copy	hypothetical protein	E	Small neutral amino acid transporter SnatA, MarC family	MarC (PF01914) MarC family integral membrane protein	-	-	-	-
OG0448	Core	Single-copy	UDP-N-acetylglucosamine--N-acetylmuramyl-(pentapeptide) pyrophosphoryl-undecaprenol N-acetylglucosamine transferase	M	UDP-N-acetylglucosamine:LPS N-acetylglucosamine transferase	Glyco_tran_28_C (PF04101) Glycosyltransferase family 28 C-terminal domain; Glyco_transf_28 (PF03033) Glycosyltransferase family 28 N-terminal domain	-	-	-	-
OG0449	Core	Single-copy	Uroporphyrinogen decarboxylase	H	Uroporphyrinogen-III decarboxylase	URO-D (PF01208) Uroporphyrinogen decarboxylase (URO-D)	-	-	-	-
OG0450	Core	Single-copy	hypothetical protein	-	-	Hc1 (PF07432) Histone H1-like protein Hc1	-	-	-	-
OG0451	Core	Single-copy	hypothetical protein	O	Fe-S cluster assembly scaffold protein SufB	SUFBD (PF01458) SUF system FeS cluster assembly, SufBD; SufBD_N (PF19295) SufBD protein N-terminal region	-	-	-	-
OG0452	Core	Single-copy	Glutathione import ATP-binding protein GsiA	E	ABC-type oligopeptide transport system, ATPase component	ABC_tran (PF00005) ABC transporter; oligo_HPY (PF08352) Oligopeptide/dipeptide transporter, C-terminal region; SMC_N (PF02463) RecF/RecN/SMC N terminal domain; AAA_21 (PF13304) AAA domain, putative AbiEii toxin, Type IV TA system; AAA_22 (PF13401) AAA domain	hitC	iron(III) ABC transporter, ATP-binding protein	HitABC	Nutritional/Metabolic factor
OG0453	Core	Single-copy	Methionyl-tRNA formyltransferase	J	Methionyl-tRNA formyltransferase	Formyl_trans_N (PF00551) Formyl transferase; Formyl_trans_C (PF02911) Formyl transferase, C-terminal domain	-	-	-	-
OG0454	Core	Single-copy	Early upstream open reading frame	-	-	HTH_17 (PF12728) Helix-turn-helix domain	-	-	-	-
OG0455	Core	Single-copy	Hydroxyethylthiazole kinase	H	Hydroxyethylthiazole kinase, sugar kinase family	HK (PF02110) Hydroxyethylthiazole kinase family	-	-	-	-
OG0456	Core	Single-copy	hypothetical protein	-	-	-	-	-	-	-
OG0457	Core	Single-copy	Aminodeoxyfutalosine synthase	H	2-iminoacetate synthase ThiH (tyrosine cleavage enzyme, thamine biosynthesis)	Radical_SAM (PF04055) Radical SAM superfamily; CofH_C (PF19288) CofH/MqnC C-terminal region	-	-	-	-
OG0458	Core	Single-copy	Protein GrpE	O	Molecular chaperone GrpE (heat shock protein)	GrpE (PF01025) GrpE	-	-	-	-
OG0459	Core	Single-copy	hypothetical protein	E	Na+/proline symporter	SSF (PF00474) Sodium:solute symporter family	-	-	-	-
OG0460	Core	Single-copy	hypothetical protein	-	-	-	CT_383	hypothetical protein	TTSS secreted effectors	Effector delivery system
OG0461	Core	Single-copy	1,4-alpha-glucan branching enzyme GlgB	G	1,4-alpha-glucan branching enzyme	CBM_48 (PF02922) Carbohydrate-binding module 48 (Isoamylase N-terminal domain); Alpha-amylase_C (PF02806) Alpha amylase, C-terminal all-beta domain; Alpha-amylase (PF00128) Alpha amylase, catalytic domain	-	-	-	-
OG0462	Core	Single-copy	hypothetical protein	J	Ribosomal protein S20	Ribosomal_S20p (PF01649) Ribosomal protein S20	-	-	-	-
OG0463	Core	Single-copy	hypothetical protein	-	-	-	-	-	-	-
OG0464	Core	Single-copy	Ribosomal large subunit pseudouridine synthase D	J	Pseudouridylate synthase, 23S rRNA- or tRNA-specific	PseudoU_synth_2 (PF00849) RNA pseudouridylate synthase; S4 (PF01479) S4 domain	-	-	-	-
OG0465	Core	Single-copy	Glutamyl-tRNA reductase	H	Glutamyl-tRNA reductase	GlutR_N (PF05201) Glutamyl-tRNAGlu reductase, N-terminal domain	-	-	-	-
OG0466	Core	Single-copy	Serine/threonine-protein kinase Pkn1	O	Formylglycine-generating enzyme, required for sulfatase activity, contains SUMF1/FGE domain	FGE-sulfatase (PF03781) Sulfatase-modifying factor enzyme 1; Pkinase (PF00069) Protein kinase domain; PK_Tyr_Ser-Thr (PF07714) Protein tyrosine and serine/threonine kinase	-	-	-	-
OG0467	Core	Single-copy	5'-methylthioadenosine/S-adenosylhomocysteine nucleosidase	F	Nucleoside phosphorylase	PNP_UDP_1 (PF01048) Phosphorylase superfamily	-	-	-	-
OG0468	Core	Single-copy	hypothetical protein	M	Nucleoside-diphosphate-sugar epimerase	-	-	-	-	-
OG0469	Core	Single-copy	queuosine precursor transporter	S	Uncharacterized PurR-regulated membrane protein YhhQ, DUF165 family	Vut_1 (PF02592) Putative vitamin uptake transporter	-	-	-	-
OG0470	Core	Single-copy	23S rRNA (uridine(2479)-2'-O)-methyltransferase	J	tRNA G18 (ribose-2'-O)-methylase SpoU	SpoU_methylase (PF00588) SpoU rRNA Methylase family; SpoU_sub_bind (PF08032) RNA 2'-O ribose methyltransferase substrate binding	-	-	-	-
OG0471	Core	Single-copy	5'/3'-nucleotidase SurE	L	Broad specificity polyphosphatase and 5'/3'-nucleotidase SurE	SurE (PF01975) Survival protein SurE	-	-	-	-
OG0472	Core	Single-copy	Threonylcarbamoyl-AMP synthase	J	tRNA A37 threonylcarbamoyladenosine synthetase subunit TsaC/SUA5/YrdC	Sua5_yciO_yrdC (PF01300) Telomere recombination	-	-	-	-
OG0473	Core	Single-copy	2-oxoisovalerate dehydrogenase subunit beta	C	Pyruvate/2-oxoglutarate/acetoin dehydrogenase complex, dehydrogenase (E1) component	Transket_pyr (PF02779) Transketolase, pyrimidine binding domain; Transketolase_C (PF02780) Transketolase, C-terminal domain	-	-	-	-
OG0474	Core	Single-copy	hypothetical protein	-	-	-	-	-	-	-
OG0475	Core	Single-copy	hypothetical protein	-	-	-	CT_083	hypothetical protein	TTSS secreted effectors	Effector delivery system
OG0476	Core	Single-copy	hypothetical protein	-	-	-	-	-	-	-
OG0477	Core	Single-copy	hypothetical protein	C	Ferredoxin	Fer2 (PF00111) 2Fe-2S iron-sulfur cluster binding domain	-	-	-	-
OG0478	Core	Single-copy	Ribosomal RNA small subunit methyltransferase I	J	16S rRNA C1402 (ribose-2'-O) methylase RsmI	-	-	-	-	-
OG0479	Core	Single-copy	hypothetical protein	-	-	CesT (PF05932) Tir chaperone protein (CesT) family	slc1	T3S chaperone for TARP, CT875	TTSS	Effector delivery system
OG0480	Core	Single-copy	hypothetical protein	-	-	-	-	-	-	-
OG0481	Core	Single-copy	Enoyl-[acyl-carrier-protein] reductase [NADH] FabI	I	Enoyl-[acyl-carrier-protein] reductase (NADH)	adh_short_C2 (PF13561) Enoyl-(Acyl carrier protein) reductase; adh_short (PF00106) short chain dehydrogenase	-	-	-	-
OG0482	Core	Single-copy	hypothetical protein	R	Tetratricopeptide (TPR) repeat	TPR_2 (PF07719) Tetratricopeptide repeat; TPR_7 (PF13176) Tetratricopeptide repeat; TPR_9 (PF13371) Tetratricopeptide repeat; TPR_19 (PF14559) Tetratricopeptide repeat	CT274	putative T3S chaperone	TTSS	Effector delivery system
OG0483	Core	Single-copy	hypothetical protein	-	-	-	-	-	-	-
OG0484	Core	Single-copy	Ribonuclease 3	K	dsRNA-specific ribonuclease	Ribonucleas_3_3 (PF14622) Ribonuclease-III-like; Ribonuclease_3 (PF00636) Ribonuclease III domain; dsrm (PF00035) Double-stranded RNA binding motif	-	-	-	-
OG0485	Core	Single-copy	hypothetical protein	-	-	-	-	-	-	-
OG0486	Core	Single-copy	hypothetical protein	-	-	-	-	-	-	-
OG0487	Core	Single-copy	hypothetical protein	S	Uncharacterized membrane protein YuzA, DUF378 family	DUF378 (PF04070) Domain of unknown function (DUF378)	-	-	-	-
OG0488	Core	Single-copy	Isoleucine--tRNA ligase	J	Isoleucyl-tRNA synthetase	tRNA-synt_1 (PF00133) tRNA synthetases class I (I, L, M and V); DUF5915 (PF19302) Domain of unknown function (DUF5915); Anticodon_1 (PF08264) Anticodon-binding domain of tRNA ligase; tRNA-synt_1g (PF09334) tRNA synthetases class I (M)	-	-	-	-
OG0489	Core	Single-copy	50S ribosomal protein L11	J	Ribosomal protein L11	Ribosomal_L11_N (PF03946) Ribosomal protein L11, N-terminal domain; Ribosomal_L11 (PF00298) Ribosomal protein L11, RNA binding domain	-	-	-	-
OG0490	Core	Single-copy	hypothetical protein	-	-	-	-	-	-	-
OG0491	Core	Single-copy	Biotin transporter BioY2	H	Biotin transporter BioY	BioY (PF02632) BioY family	-	-	-	-
OG0492	Core	Single-copy	hypothetical protein	-	-	-	-	-	-	-
OG0493	Core	Single-copy	Glucose 1-dehydrogenase	IQR	NAD(P)-dependent dehydrogenase, short-chain alcohol dehydrogenase family	adh_short_C2 (PF13561) Enoyl-(Acyl carrier protein) reductase; adh_short (PF00106) short chain dehydrogenase	-	-	-	-
OG0494	Core	Single-copy	8-amino-7-oxononanoate synthase 2	H	7-keto-8-aminopelargonate synthetase or related enzyme	Aminotran_1_2 (PF00155) Aminotransferase class I and II; Cys_Met_Meta_PP (PF01053) Cys/Met metabolism PLP-dependent enzyme; Beta_elim_lyase (PF01212) Beta-eliminating lyase	bioF	8-amino-7-oxononanoate synthase	Biotin synthesis	Nutritional/Metabolic factor
OG0495	Core	Single-copy	Shikimate kinase	E	Shikimate kinase	SKI (PF01202) Shikimate kinase	-	-	-	-
OG0496	Core	Single-copy	Tyrosine recombinase XerD	L	Site-specific recombinase XerD	Phage_integrase (PF00589) Phage integrase family; Phage_int_SAM_1 (PF02899) Phage integrase, N-terminal SAM-like domain; Phage_int_SAM_4 (PF13495) Phage integrase, N-terminal SAM-like domain	-	-	-	-
OG0497	Core	Single-copy	hypothetical protein	-	-	-	-	-	-	-
OG0498	Core	Single-copy	hypothetical protein	-	-	-	copD2	Type III secretion system translocator CopD2	TTSS	Effector delivery system
OG0499	Core	Single-copy	C4-dicarboxylic acid transporter DauA	P	Sulfate permease or related transporter, MFS superfamily	Sulfate_transp (PF00916) Sulfate permease family; STAS (PF01740) STAS domain	-	-	-	-
OG0500	Core	Single-copy	tRNA-specific adenosine deaminase	J	tRNA(Arg) A34 adenosine deaminase TadA	MafB19-deam (PF14437) MafB19-like deaminase; dCMP_cyt_deam_1 (PF00383) Cytidine and deoxycytidylate deaminase zinc-binding region	-	-	-	-
OG0501	Core	Single-copy	ATP-dependent zinc metalloprotease FtsH	O	ATP-dependent Zn proteases	Peptidase_M41 (PF01434) Peptidase family M41; AAA (PF00004) ATPase family associated with various cellular activities (AAA); AAA_lid_3 (PF17862) AAA+ lid domain; AAA_5 (PF07728) AAA domain (dynein-related subfamily)	-	-	-	-
OG0502	Core	Single-copy	UDP-N-acetylenolpyruvoylglucosamine reductase	M	UDP-N-acetylenolpyruvoylglucosamine reductase	MurB_C (PF02873) UDP-N-acetylenolpyruvoylglucosamine reductase, C-terminal domain; FAD_binding_4 (PF01565) FAD binding domain	cpsG	MurB family protein	Capsule	Immune modulation
OG0503	Core	Single-copy	hypothetical protein	-	-	DUF1548 (PF07579) Domain of Unknown Function (DUF1548)	-	-	-	-
OG0504	Core	Single-copy	Phosphate acyltransferase	I	Fatty acid/phospholipid biosynthesis enzyme	FA_synthesis (PF02504) Fatty acid synthesis protein	-	-	-	-
OG0505	Core	Single-copy	hypothetical protein	P	Na+/H+ antiporter NhaD or related arsenite permease	Na_H_antiport_3 (PF07399) Putative Na+/H+ antiporter	-	-	-	-
OG0506	Core	Single-copy	hypothetical protein	-	-	-	-	-	-	-
OG0507	Core	Single-copy	hypothetical protein	-	-	-	-	-	-	-
OG0508	Core	Single-copy	DNA mismatch repair protein MutS	L	DNA mismatch repair ATPase MutS	MutS_V (PF00488) MutS domain V; MutS_III (PF05192) MutS domain III; MutS_I (PF01624) MutS domain I; MutS_II (PF05188) MutS domain II; MutS_IV (PF05190) MutS family domain IV	-	-	-	-
OG0509	Core	Single-copy	hypothetical protein	E	Phosphoserine phosphatase	HAD (PF12710) haloacid dehalogenase-like hydrolase	-	-	-	-
OG0510	Core	Single-copy	putative peptidoglycan glycosyltransferase FtsW	D	Bacterial cell division protein FtsW, lipid II flippase	FTSW_RODA_SPOVE (PF01098) Cell cycle protein	-	-	-	-
OG0511	Core	Single-copy	putative cysteine desulfurase	E	Selenocysteine lyase/Cysteine desulfurase	Aminotran_5 (PF00266) Aminotransferase class-V; Aminotran_1_2 (PF00155) Aminotransferase class I and II; Beta_elim_lyase (PF01212) Beta-eliminating lyase	-	-	-	-
OG0512	Core	Single-copy	hypothetical protein	-	-	-	-	-	-	-
OG0513	Core	Single-copy	Bifunctional PGK/TIM	G	3-phosphoglycerate kinase	PGK (PF00162) Phosphoglycerate kinase	-	-	-	-
OG0514	Core	Single-copy	hypothetical protein	M	D-alanyl-D-alanine carboxypeptidase	Peptidase_S11 (PF00768) D-alanyl-D-alanine carboxypeptidase; Beta-lactamase2 (PF13354) Beta-lactamase enzyme family	-	-	-	-
OG0515	Core	Single-copy	hypothetical protein	-	-	-	-	-	-	-
OG0516	Core	Single-copy	50S ribosomal protein L3	J	Ribosomal protein L3	Ribosomal_L3 (PF00297) Ribosomal protein L3	-	-	-	-
OG0517	Core	Single-copy	hypothetical protein	-	-	-	-	-	-	-
OG0518	Core	Single-copy	Orotate phosphoribosyltransferase	F	Orotate phosphoribosyltransferase	Pribosyltran (PF00156) Phosphoribosyl transferase domain	-	-	-	-
OG0519	Core	Single-copy	hypothetical protein	-	-	-	-	-	-	-
OG0520	Core	Single-copy	hypothetical protein	Q	ABC-type microcin C transport system, permease component YejB	BPD_transp_1 (PF00528) Binding-protein-dependent transport system inner membrane component	-	-	-	-
OG0521	Core	Single-copy	hypothetical protein	Q	ABC-type microcin C transport system, permease component YejE	BPD_transp_1 (PF00528) Binding-protein-dependent transport system inner membrane component	-	-	-	-
OG0522	Core	Single-copy	Methylated-DNA--protein-cysteine methyltransferase	L	O6-methylguanine-DNA--protein-cysteine methyltransferase	DNA_binding_1 (PF01035) 6-O-methylguanine DNA methyltransferase, DNA binding domain	-	-	-	-
OG0523	Core	Single-copy	hypothetical protein	V	Type I site-specific restriction endonuclease, part of a restriction-modification system	HSDR_N_2 (PF13588) Type I restriction enzyme R protein N terminus (HSDR_N)	-	-	-	-
OG0524	Core	Single-copy	Sensor histidine kinase RcsC	T	Signal transduction histidine kinase	HisKA (PF00512) His Kinase A (phospho-acceptor) domain; HATPase_c (PF02518) Histidine kinase-, DNA gyrase B-, and HSP90-like ATPase; PAS (PF00989) PAS fold; PAS_9 (PF13426) PAS domain	fleS/flrB	flagellar sensor histidine kinase FleS	Flagella	Motility
OG0525	Core	Single-copy	hypothetical protein	R	Predicted metal-dependent hydrolase	-	-	-	-	-
OG0526	Core	Single-copy	Glutamate--tRNA ligase	J	Glutamyl- or glutaminyl-tRNA synthetase	tRNA-synt_1c (PF00749) tRNA synthetases class I (E and Q), catalytic domain; Anticodon_2 (PF19269) Anticodon binding domain	-	-	-	-
OG0527	Core	Single-copy	Small cysteine-rich outer membrane protein omcA	-	-	Chlam_OMP3 (PF03503) Chlamydia cysteine-rich outer membrane protein 3	-	-	-	-
OG0528	Core	Single-copy	Thiamine-phosphate synthase	H	Thiamine monophosphate synthase	TMP-TENI (PF02581) Thiamine monophosphate synthase	-	-	-	-
OG0529	Core	Single-copy	Amino-acid carrier protein AlsT	E	Na+/alanine symporter	Na_Ala_symp (PF01235) Sodium:alanine symporter family	-	-	-	-
OG0530	Core	Single-copy	Lipoprotein signal peptidase	MU	Lipoprotein signal peptidase	Peptidase_A8 (PF01252) Signal peptidase (SPase) II	-	-	-	-
OG0531	Core	Single-copy	Tetraacyldisaccharide 4'-kinase	M	Tetraacyldisaccharide-1-P 4'-kinase	LpxK (PF02606) Tetraacyldisaccharide-1-P 4'-kinase	lpxK	tetraacyldisaccharide 4'-kinase	LOS	Immune modulation
OG0532	Core	Single-copy	hypothetical protein	H	Uroporphyrinogen-III synthase	HEM4 (PF02602) Uroporphyrinogen-III synthase HemD	-	-	-	-
OG0533	Core	Single-copy	Diaminopimelate epimerase	E	Diaminopimelate epimerase	DAP_epimerase (PF01678) Diaminopimelate epimerase	-	-	-	-
OG0534	Core	Single-copy	Demethylmenaquinone methyltransferase	H	Ubiquinone/menaquinone biosynthesis C-methylase UbiE	Ubie_methyltran (PF01209) ubiE/COQ5 methyltransferase family; Methyltransf_25 (PF13649) Methyltransferase domain; Methyltransf_11 (PF08241) Methyltransferase domain; Methyltransf_31 (PF13847) Methyltransferase domain; Methyltransf_23 (PF13489) Methyltransferase domain; Methyltransf_12 (PF08242) Methyltransferase domain; Methyltransf_2 (PF00891) O-methyltransferase domain	-	-	-	-
OG0535	Core	Single-copy	Chorismate dehydratase	R	Predicted periplasmic solute-binding protein	VitK2_biosynth (PF02621) Menaquinone biosynthesis	-	-	-	-
OG0536	Core	Single-copy	hypothetical protein	R	Hemolysin or related protein, contains CBS domains	CorC_HlyC (PF03471) Transporter associated domain; CBS (PF00571) CBS domain	tlyC	hemolysin C	TlyC	Exoenzyme
OG0537	Core	Single-copy	Endoribonuclease YbeY	J	ssRNA-specific RNase YbeY, 16S rRNA maturation enzyme	YbeY (PF02130) Endoribonuclease YbeY	-	-	-	-
OG0538	Core	Single-copy	Heat-inducible transcription repressor HrcA	K	Transcriptional regulator of heat shock response	HrcA (PF01628) HrcA protein C terminal domain	-	-	-	-
OG0539	Core	Single-copy	hypothetical protein	-	-	-	-	-	-	-
OG0540	Core	Single-copy	hypothetical protein	S	Uncharacterized conserved protein YggU, UPF0235/DUF167 family	DUF167 (PF02594) Uncharacterised ACR, YggU family COG1872	-	-	-	-
OG0541	Core	Single-copy	LL-diaminopimelate aminotransferase	E	Aspartate/methionine/tyrosine aminotransferase	Aminotran_1_2 (PF00155) Aminotransferase class I and II	-	-	-	-
OG0542	Core	Single-copy	hypothetical protein	R	Predicted Rossmann fold nucleotide-binding protein	Lysine_decarbox (PF03641) Possible lysine decarboxylase	-	-	-	-
OG0543	Core	Single-copy	hypothetical protein	-	-	-	-	-	-	-
OG0544	Core	Single-copy	Phospho-2-dehydro-3-deoxyheptonate aldolase	E	3-deoxy-D-arabino-heptulosonate 7-phosphate (DAHP) synthase	DAHP_synth_1 (PF00793) DAHP synthetase I family	-	-	-	-
OG0545	Core	Single-copy	hypothetical protein	-	-	-	-	-	-	-
OG0546	Core	Single-copy	Endonuclease III	L	Endonuclease III	HhH-GPD (PF00730) HhH-GPD superfamily base excision DNA repair protein; HHH (PF00633) Helix-hairpin-helix motif	-	-	-	-
OG0547	Core	Single-copy	hypothetical protein	-	-	-	CT_577	hypothetical protein	TTSS secreted effectors	Effector delivery system
OG0548	Core	Single-copy	Major outer membrane porin	-	-	Chlam_OMP (PF01308) Chlamydia major outer membrane protein; OMP_b-brl (PF13505) Outer membrane protein beta-barrel domain	ompA	outer membrane protein OmpA	MOMP	Adherence
OG0549	Core	Single-copy	hypothetical protein	-	-	SseC (PF04888) Secretion system effector C (SseC) like family	copD	Type III secretion system translocator CopD	TTSS	Effector delivery system
OG0550	Core	Single-copy	hypothetical protein	-	-	UPF0137 (PF03677) Uncharacterised protein family (UPF0137)	-	-	-	-
OG0551	Core	Single-copy	60 kDa chaperonin	O	Chaperonin GroEL (HSP60 family)	Cpn60_TCP1 (PF00118) TCP-1/cpn60 chaperonin family	groEL	chaperonin GroEL	GroEL	Adherence
OG0552	Core	Single-copy	hypothetical protein	H	5-formyltetrahydrofolate cyclo-ligase	5-FTHF_cyc-lig (PF01812) 5-formyltetrahydrofolate cyclo-ligase family	-	-	-	-
OG0553	Core	Single-copy	hypothetical protein	H	Dihydrofolate reductase	DHFR_1 (PF00186) Dihydrofolate reductase	-	-	-	-
OG0554	Core	Single-copy	hypothetical protein	H	Dihydroneopterin aldolase	FolB (PF02152) Dihydroneopterin aldolase	-	-	-	-
OG0555	Core	Single-copy	hypothetical protein	-	-	DUF1347 (PF07079) Protein of unknown function (DUF1347)	-	-	-	-
OG0556	Core	Single-copy	hypothetical protein	-	-	YscO-like (PF16789) YscO-like protein	cdsO	Type III secretion system protein CdsO, YscO homolog	TTSS	Effector delivery system
OG0557	Core	Single-copy	putative protein CT_671	-	-	DUF5421 (PF17458) Family of unknown function (DUF5421)	cdsP	Type III secretion system protein CdsP, YscP homolog	TTSS	Effector delivery system
OG0558	Core	Single-copy	30S ribosomal protein S2	J	Ribosomal protein S2	Ribosomal_S2 (PF00318) Ribosomal protein S2	-	-	-	-
OG0559	Core	Single-copy	hypothetical protein	-	-	-	-	-	-	-
OG0560	Core	Single-copy	hypothetical protein	-	-	-	-	-	-	-
OG0561	Core	Single-copy	hypothetical protein	S	Uncharacterized conserved protein YchJ, contains N- and C-terminal SEC-C domains	DUF1186 (PF06685) Protein of unknown function (DUF1186)	CT_203	hypothetical protein	TTSS secreted effectors	Effector delivery system
OG0562	Core	Single-copy	Oligopeptide transport ATP-binding protein OppD	EP	ABC-type dipeptide/oligopeptide/nickel transport system, ATPase component	ABC_tran (PF00005) ABC transporter; SMC_N (PF02463) RecF/RecN/SMC N terminal domain; oligo_HPY (PF08352) Oligopeptide/dipeptide transporter, C-terminal region; AAA_21 (PF13304) AAA domain, putative AbiEii toxin, Type IV TA system; AAA_15 (PF13175) AAA ATPase domain	hitC	iron(III) ABC transporter, ATP-binding protein	HitABC	Nutritional/Metabolic factor
OG0563	Core	Single-copy	Oligopeptide-binding protein OppA	E	ABC-type oligopeptide transport system, periplasmic component	SBP_bac_5 (PF00496) Bacterial extracellular solute-binding proteins, family 5 Middle	-	-	-	-
OG0564	Core	Single-copy	Dipeptide-binding protein DppE	E	ABC-type oligopeptide transport system, periplasmic component	SBP_bac_5 (PF00496) Bacterial extracellular solute-binding proteins, family 5 Middle	-	-	-	-
OG0565	Core	Single-copy	Putative pre-16S rRNA nuclease	K	RNase H-fold protein, predicted Holliday junction resolvase in Firmicutes and mycoplasms, involved in anti-termination at Rho-dependent terminators	RuvX (PF03652) Holliday junction resolvase	-	-	-	-
OG0566	Core	Single-copy	hypothetical protein	-	-	-	-	-	-	-
OG0567	Core	Single-copy	hypothetical protein	-	-	-	-	-	-	-
OG0568	Core	Single-copy	disulfide formation protein	O	Disulfide bond formation protein DsbB	DsbB (PF02600) Disulfide bond formation protein DsbB	-	-	-	-
OG0569	Core	Single-copy	Putative metallo-hydrolase YycJ	P	Phosphoribosyl 1,2-cyclic phosphodiesterase	Lactamase_B_2 (PF12706) Beta-lactamase superfamily domain; Lactamase_B (PF00753) Metallo-beta-lactamase superfamily	yycJ	Zn-dependent hydrolase	TTSS secreted effectors	Effector delivery system
OG0570	Core	Single-copy	hypothetical protein	-	-	DUF1389 (PF07146) Protein of unknown function (DUF1389)	-	-	-	-
OG0571	Core	Single-copy	hypothetical protein	-	-	-	-	-	-	-
OG0572	Core	Single-copy	hypothetical protein	R	Uncharacterized conserved protein YyaL, SSP411 family, contains thoiredoxin and six-hairpin glycosidase-like domains	Thioredox_DsbH (PF03190) Protein of unknown function, DUF255; Thioredoxin_7 (PF13899) Thioredoxin-like	-	-	-	-
OG0573	Core	Single-copy	Glucosamine-6-phosphate deaminase	G	6-phosphogluconolactonase/Glucosamine-6-phosphate isomerase/deaminase	Glucosamine_iso (PF01182) Glucosamine-6-phosphate isomerases/6-phosphogluconolactonase	-	-	-	-
OG0574	Core	Single-copy	Adenylate kinase	F	Adenylate kinase or related kinase	ADK (PF00406) Adenylate kinase; AAA_17 (PF13207) AAA domain; AAA_18 (PF13238) AAA domain	-	-	-	-
OG0575	Core	Single-copy	hypothetical protein	M	Cell wall-associated hydrolase, NlpC family	NLPC_P60 (PF00877) NlpC/P60 family	-	-	-	-
OG0576	Core	Single-copy	Lipoprotein-releasing system ATP-binding protein LolD	M	ABC-type lipoprotein export system, ATPase component	ABC_tran (PF00005) ABC transporter; SMC_N (PF02463) RecF/RecN/SMC N terminal domain	aatC	ATP-binding protein AatC	Dispersin	Others
OG0577	Core	Single-copy	hypothetical protein	S	Uncharacterized membrane-anchored protein YitT, contains DUF161 and DUF2179 domains	YitT_membrane (PF02588) Uncharacterised 5xTM membrane BCR, YitT family COG1284; DUF2179 (PF10035) Uncharacterized protein conserved in bacteria (DUF2179)	-	-	-	-
OG0578	Core	Single-copy	putative UbiX-like flavin prenyltransferase	H	3-polyprenyl-4-hydroxybenzoate decarboxylase	Flavoprotein (PF02441) Flavoprotein	-	-	-	-
OG0579	Core	Single-copy	Thymidylate kinase	F	Thymidylate kinase	Thymidylate_kin (PF02223) Thymidylate kinase; AAA_28 (PF13521) AAA domain	-	-	-	-
OG0580	Core	Single-copy	hypothetical protein	R	Predicted nucleic acid-binding protein, contains Zn-ribbon domain (includes truncated derivatives)	DciA (PF05258) Dna[CI] antecedent, DciA	-	-	-	-
OG0581	Core	Single-copy	hypothetical protein	-	-	-	-	-	-	-
OG0582	Core	Single-copy	D-methionine transport system permease protein MetI	E	ABC-type methionine transport system, permease component	BPD_transp_1 (PF00528) Binding-protein-dependent transport system inner membrane component	-	-	-	-
OG0583	Core	Single-copy	hypothetical protein	-	-	-	-	-	-	-
OG0584	Core	Single-copy	Malonyl CoA-acyl carrier protein transacylase	I	Malonyl CoA-acyl carrier protein transacylase	Acyl_transf_1 (PF00698) Acyl transferase domain	clbG	colibactin biosynthesis acyltransferase ClbG	Colibactin	Exotoxin
OG0585	Core	Single-copy	Outer membrane protein assembly factor BamA	M	Outer membrane protein assembly factor BamA	POTRA (PF07244) Surface antigen variable number repeat; Omp85 (PF01103) Omp85 superfamily domain; POTRA_1 (PF08478) POTRA domain, FtsQ-type	-	-	-	-
OG0586	Core	Single-copy	hypothetical protein	MO	Periplasmic chaperone for outer membrane proteins, Skp family	OmpH (PF03938) Outer membrane protein (OmpH-like)	-	-	-	-
OG0587	Core	Single-copy	UDP-3-O-acylglucosamine N-acyltransferase	M	UDP-3-O-[3-hydroxymyristoyl] glucosamine N-acyltransferase	Hexapep (PF00132) Bacterial transferase hexapeptide (six repeats); LpxD (PF04613) UDP-3-O-[3-hydroxymyristoyl] glucosamine N-acyltransferase, LpxD	lpxD	UDP-3-O-	3-hydroxymyristoyl] glucosamine N-acyltransferase [LPS	Immune modulation
OG0588	Core	Single-copy	Chromosomal replication initiator protein DnaA	L	Chromosomal replication initiation ATPase DnaA	Bac_DnaA (PF00308) Bacterial dnaA protein; Bac_DnaA_C (PF08299) Bacterial dnaA protein helix-turn-helix; ATPase_2 (PF01637) ATPase domain predominantly from Archaea; IstB_IS21 (PF01695) IstB-like ATP binding protein; DnaA_N (PF11638) DnaA N-terminal domain; AAA (PF00004) ATPase family associated with various cellular activities (AAA)	-	-	-	-
OG0589	Core	Single-copy	Bifunctional riboflavin kinase/FMN adenylyltransferase	H	FAD synthase	FAD_syn (PF06574) FAD synthetase; Flavokinase (PF01687) Riboflavin kinase	-	-	-	-
OG0590	Core	Single-copy	hypothetical protein	-	-	-	CT_082	hypothetical protein	TTSS secreted effectors	Effector delivery system
OG0591	Core	Single-copy	hypothetical protein	-	-	MreD (PF04093) rod shape-determining protein MreD	-	-	-	-
OG0592	Core	Single-copy	Bifunctional protein FolD protein	H	5,10-methylene-tetrahydrofolate dehydrogenase/Methenyl tetrahydrofolate cyclohydrolase	THF_DHG_CYH_C (PF02882) Tetrahydrofolate dehydrogenase/cyclohydrolase, NAD(P)-binding domain; THF_DHG_CYH (PF00763) Tetrahydrofolate dehydrogenase/cyclohydrolase, catalytic domain	-	-	-	-
OG0593	Core	Single-copy	FAD:protein FMN transferase	H	Thiamine biosynthesis lipoprotein ApbE	ApbE (PF02424) ApbE family	-	-	-	-
OG0594	Core	Single-copy	SsrA-binding protein	O	tmRNA-binding protein	SmpB (PF01668) SmpB protein	-	-	-	-
OG0595	Core	Single-copy	Beta sliding clamp	L	DNA polymerase III sliding clamp (beta) subunit, PCNA homolog	DNA_pol3_beta_2 (PF02767) DNA polymerase III beta subunit, central domain; DNA_pol3_beta (PF00712) DNA polymerase III beta subunit, N-terminal domain; DNA_pol3_beta_3 (PF02768) DNA polymerase III beta subunit, C-terminal domain	-	-	-	-
OG0596	Core	Single-copy	DNA replication and repair protein RecF	L	Recombinational DNA repair ATPase RecF	SMC_N (PF02463) RecF/RecN/SMC N terminal domain; AAA_15 (PF13175) AAA ATPase domain; AAA_23 (PF13476) AAA domain; AAA_21 (PF13304) AAA domain, putative AbiEii toxin, Type IV TA system	-	-	-	-
OG0597	Core	Single-copy	hypothetical protein	I	Triacylglycerol esterase/lipase EstA, alpha/beta hydrolase fold	Hydrolase_4 (PF12146) Serine aminopeptidase, S33; DUF676 (PF05057) Putative serine esterase (DUF676)	-	-	-	-
OG0598	Core	Single-copy	Manganese transport system membrane protein MntC	K	Mn-dependent transcriptional regulator, DtxR family	ABC-3 (PF00950) ABC 3 transport family; Fe_dep_repr_C (PF02742) Iron dependent repressor, metal binding and dimerisation domain; FecCD (PF01032) FecCD transport family	-	-	-	-
OG0599	Core	Single-copy	hypothetical protein	-	-	-	-	-	-	-
OG0600	Core	Single-copy	hypothetical protein	P	Copper oxidase (laccase) domain	Cu-oxidase_4 (PF02578) Multi-copper polyphenol oxidoreductase laccase	-	-	-	-
OG0601	Core	Single-copy	hypothetical protein	-	-	-	CT_053	hypothetical protein	TTSS secreted effectors	Effector delivery system
OG0602	Core	Single-copy	hypothetical protein	L	DNA polymerase III, delta subunit	-	-	-	-	-
OG0603	Core	Single-copy	Single-stranded DNA-binding protein	L	Single-stranded DNA-binding protein	SSB (PF00436) Single-strand binding protein family	-	-	-	-
OG0604	Core	Single-copy	hypothetical protein	M	Peptidoglycan hydrolase (amidase) enhancer domain	SpoIID (PF08486) Stage II sporulation protein	-	-	-	-
OG0605	Core	Single-copy	Holliday junction ATP-dependent DNA helicase RuvB	L	Holliday junction resolvasome RuvABC, ATP-dependent DNA helicase subunit	RuvB_N (PF05496) Holliday junction DNA helicase RuvB P-loop domain; RuvB_C (PF05491) RuvB C-terminal winged helix domain; AAA_lid_4 (PF17864) RuvB AAA lid domain; AAA (PF00004) ATPase family associated with various cellular activities (AAA); AAA_5 (PF07728) AAA domain (dynein-related subfamily)	-	-	-	-
OG0606	Core	Single-copy	hypothetical protein	R	Hemolysin or related protein, contains CBS domains	CNNM (PF01595) Cyclin M transmembrane N-terminal domain; CorC_HlyC (PF03471) Transporter associated domain; CBS (PF00571) CBS domain	-	-	-	-
OG0607	Core	Single-copy	hypothetical protein	-	-	-	-	-	-	-
OG0608	Core	Single-copy	hypothetical protein	-	-	-	-	-	-	-
OG0609	Core	Single-copy	Ribosomal large subunit pseudouridine synthase C	J	Pseudouridylate synthase, 23S rRNA- or tRNA-specific	PseudoU_synth_2 (PF00849) RNA pseudouridylate synthase	-	-	-	-
OG0610	Core	Single-copy	hypothetical protein	HR	Hydroxymethylpyrimidine pyrophosphatase and other HAD family phosphatases	Hydrolase_3 (PF08282) haloacid dehalogenase-like hydrolase	-	-	-	-
OG0611	Core	Single-copy	hypothetical protein	N	Flagellar biogenesis protein FliO	FliO (PF04347) Flagellar biosynthesis protein, FliO	-	-	-	-
OG0612	Core	Single-copy	hypothetical protein	S	Uncharacterized protein	YbjN (PF10722) Putative bacterial sensory transduction regulator	mcsc	T3S chaperone	TTSS secreted effectors	Effector delivery system
OG0613	Core	Single-copy	1,4-dihydroxy-6-naphtoate synthase	R	Predicted periplasmic solute-binding protein	VitK2_biosynth (PF02621) Menaquinone biosynthesis	-	-	-	-
OG0614	Core	Single-copy	DNA-binding protein HU 1	L	Bacterial nucleoid DNA-binding protein	Bac_DNA_binding (PF00216) Bacterial DNA-binding protein; HU-HIG (PF18291) HU domain fused to wHTH, Ig, or Glycine-rich motif	-	-	-	-
OG0615	Core	Single-copy	UDP-N-acetylmuramoyl-L-alanyl-D-glutamate--2,6-diaminopimelate ligase	M	UDP-N-acetylmuramyl tripeptide synthase	Mur_ligase_M (PF08245) Mur ligase middle domain; Mur_ligase_C (PF02875) Mur ligase family, glutamate ligase domain; Mur_ligase (PF01225) Mur ligase family, catalytic domain	-	-	-	-
OG0616	Core	Single-copy	hypothetical protein	-	-	DUF5399 (PF17377) Family of unknown function (DUF5399)	-	-	-	-
OG0617	Core	Single-copy	hypothetical protein	R	Predicted amidophosphoribosyltransferases	DZR_2 (PF18912) Double zinc ribbon domain	-	-	-	-
OG0618	Core	Single-copy	hypothetical protein	-	-	-	-	-	-	-
OG0619	Core	Single-copy	Octanoyltransferase LipM	H	Lipoate-protein ligase A	BPL_LplA_LipB (PF03099) Biotin/lipoate A/B protein ligase family	-	-	-	-
OG0620	Core	Single-copy	ATP-dependent Clp protease ATP-binding subunit ClpC	O	ATP-dependent Clp protease ATP-binding subunit ClpA	AAA_2 (PF07724) AAA domain (Cdc48 subfamily); AAA_lid_9 (PF17871) AAA lid domain; Clp_N (PF02861) Clp amino terminal domain, pathogenicity island component; AAA (PF00004) ATPase family associated with various cellular activities (AAA); ClpB_D2-small (PF10431) C-terminal, D2-small domain, of ClpB protein; AAA_5 (PF07728) AAA domain (dynein-related subfamily); AAA_16 (PF13191) AAA ATPase domain; Si…	clpC	endopeptidase Clp ATP-binding chain C	ClpC	Stress survival
OG0621	Core	Single-copy	tRNA-specific 2-thiouridylase MnmA	J	tRNA U34 2-thiouridine synthase MnmA/TrmU, contains the PP-loop ATPase domain	tRNA_Me_trans (PF03054) tRNA methyl transferase HUP domain; tRNA_Me_trans_M (PF20259) tRNA methyl transferase PRC-barrel domain; tRNA_Me_trans_C (PF20258) Aminomethyltransferase beta-barrel domain; NAD_synthase (PF02540) NAD synthase; ATP_bind_3 (PF01171) PP-loop family	-	-	-	-
OG0622	Core	Single-copy	hypothetical protein	-	-	-	-	-	-	-
OG0623	Core	Single-copy	hypothetical protein	GT	Phosphotransferase system mannitol/fructose-specific IIA domain (Ntr-type)	PTS_EIIA_2 (PF00359) Phosphoenolpyruvate-dependent sugar phosphotransferase system, EIIA 2; HTH_17 (PF12728) Helix-turn-helix domain	-	-	-	-
OG0624	Core	Single-copy	Porphobilinogen deaminase	H	Porphobilinogen deaminase	Porphobil_deam (PF01379) Porphobilinogen deaminase, dipyromethane cofactor binding domain	-	-	-	-
OG0625	Core	Single-copy	hypothetical protein	L	DNA polymerase III, gamma/tau subunits	DNA_pol3_delta2 (PF13177) DNA polymerase III, delta subunit; AAA (PF00004) ATPase family associated with various cellular activities (AAA); AAA_5 (PF07728) AAA domain (dynein-related subfamily); AAA_22 (PF13401) AAA domain; RuvB_N (PF05496) Holliday junction DNA helicase RuvB P-loop domain; DNA_pol3_gamma3 (PF12169) DNA polymerase III subunits gamma and tau domain III; AAA_14 (PF13173) AAA domain…	-	-	-	-
OG0626	Core	Single-copy	hypothetical protein	-	-	-	-	-	-	-
OG0627	Core	Single-copy	hypothetical protein	D	Cytoskeletal protein RodZ, contains Xre-like HTH and DUF4115 domains	HTH_25 (PF13413) Helix-turn-helix domain	-	-	-	-
OG0628	Core	Single-copy	Glutamyl-tRNA(Gln) amidotransferase subunit C, chloroplastic/mitochondrial	J	Asp-tRNAAsn/Glu-tRNAGln amidotransferase C subunit	Glu-tRNAGln (PF02686) Glu-tRNAGln amidotransferase C subunit	-	-	-	-
OG0629	Core	Single-copy	10 kDa chaperonin	O	Co-chaperonin GroES (HSP10)	Cpn10 (PF00166) Chaperonin 10 Kd subunit	-	-	-	-
OG0630	Core	Single-copy	hypothetical protein	-	-	-	-	-	-	-
OG0631	Core	Single-copy	Methionine--tRNA ligase	J	Methionyl-tRNA synthetase	tRNA-synt_1g (PF09334) tRNA synthetases class I (M); tRNA-synt_1 (PF00133) tRNA synthetases class I (I, L, M and V); Anticodon_3 (PF19303) Anticodon binding domain of methionyl tRNA ligase; Anticodon_1 (PF08264) Anticodon-binding domain of tRNA ligase	-	-	-	-
OG0632	Core	Single-copy	hypothetical protein	-	-	-	-	-	-	-
OG0633	Core	Single-copy	Ribonuclease HII	L	Ribonuclease HII	RNase_HII (PF01351) Ribonuclease HII	-	-	-	-
OG0634	Core	Single-copy	50S ribosomal protein L19	J	Ribosomal protein L19	Ribosomal_L19 (PF01245) Ribosomal protein L19	-	-	-	-
OG0635	Core	Single-copy	hypothetical protein	J	Ribosomal protein S16	Ribosomal_S16 (PF00886) Ribosomal protein S16	-	-	-	-
OG0636	Core	Single-copy	Release factor glutamine methyltransferase	J	Methylase of polypeptide chain release factors	MTS (PF05175) Methyltransferase small domain; Methyltransf_25 (PF13649) Methyltransferase domain; Methyltransf_31 (PF13847) Methyltransferase domain; Methyltransf_2 (PF00891) O-methyltransferase domain; PrmA (PF06325) Ribosomal protein L11 methyltransferase (PrmA); PrmC_N (PF17827) PrmC N-terminal domain	-	-	-	-
OG0637	Core	Single-copy	hypothetical protein	U	Signal peptidase I	Peptidase_S26 (PF10502) Signal peptidase, peptidase S26	-	-	-	-
OG0638	Core	Single-copy	Lipid A biosynthesis lauroyltransferase	I	Lauroyl/myristoyl acyltransferase	Lip_A_acyltrans (PF03279) Bacterial lipid A biosynthesis acyltransferase	-	-	-	-
OG0639	Core	Single-copy	hypothetical protein	-	-	-	-	-	-	-
OG0640	Core	Single-copy	hypothetical protein	C	Archaeal/vacuolar-type H+-ATPase subunit I/STV1	V_ATPase_I (PF01496) V-type ATPase 116kDa subunit family	-	-	-	-
OG0641	Core	Single-copy	V-type ATP synthase subunit D	C	Archaeal/vacuolar-type H+-ATPase subunit D/Vma8	ATP-synt_D (PF01813) ATP synthase subunit D	-	-	-	-
OG0642	Core	Single-copy	hypothetical protein	-	-	-	-	-	-	-
OG0643	Core	Single-copy	Transcription termination/antitermination protein NusG	K	Transcription antitermination factor NusG	NusG (PF02357) Transcription termination factor nusG	-	-	-	-
OG0644	Core	Single-copy	hypothetical protein	O	Sulfur transfer protein SufE, Fe-S center assembly	SufE (PF02657) Fe-S metabolism associated domain	-	-	-	-
OG0645	Core	Single-copy	Lysine-sensitive aspartokinase 3	E	Aspartokinase	AA_kinase (PF00696) Amino acid kinase family	-	-	-	-
OG0646	Core	Single-copy	Phenylalanine-4-hydroxylase	E	Phenylalanine-4-hydroxylase	Biopterin_H (PF00351) Biopterin-dependent aromatic amino acid hydroxylase	-	-	-	-
OG0647	Core	Single-copy	Biotin synthase	H	Biotin synthase or related enzyme	BATS (PF06968) Biotin and Thiamin Synthesis associated domain; Radical_SAM (PF04055) Radical SAM superfamily	bioB	biotin synthase	Biotin synthesis	Nutritional/Metabolic factor
OG0648	Core	Single-copy	ATP-dependent dethiobiotin synthetase BioD	H	Dethiobiotin synthetase	AAA_26 (PF13500) AAA domain; CbiA (PF01656) CobQ/CobB/MinD/ParA nucleotide binding domain	-	-	-	-
OG0649	Core	Single-copy	Adenosylmethionine-8-amino-7-oxononanoate aminotransferase	H	Adenosylmethionine-8-amino-7-oxononanoate aminotransferase	Aminotran_3 (PF00202) Aminotransferase class-III	bioA	adenosylmethionine-8-amino-7-oxononanoate aminotransferase	Biotin synthesis	Nutritional/Metabolic factor
OG0650	Core	Single-copy	3-phosphoshikimate 1-carboxyvinyltransferase	E	5-enolpyruvylshikimate-3-phosphate synthase	EPSP_synthase (PF00275) EPSP synthase (3-phosphoshikimate 1-carboxyvinyltransferase)	-	-	-	-
OG0651	Core	Single-copy	3-dehydroquinate synthase	E	3-dehydroquinate synthetase	DHQ_synthase (PF01761) 3-dehydroquinate synthase; Fe-ADH (PF00465) Iron-containing alcohol dehydrogenase; Fe-ADH_2 (PF13685) Iron-containing alcohol dehydrogenase	-	-	-	-
OG0652	Core	Single-copy	Pyruvoyl-dependent arginine decarboxylase AaxB	E	Pyruvoyl-dependent arginine decarboxylase (PvlArgDC)	PvlArgDC (PF01862) Pyruvoyl-dependent arginine decarboxylase (PvlArgDC)	-	-	-	-
OG0653	Core	Single-copy	hypothetical protein	-	-	-	-	-	-	-
OG0654	Core	Single-copy	Malate dehydrogenase	C	Malate/lactate dehydrogenase	Ldh_1_N (PF00056) lactate/malate dehydrogenase, NAD binding domain; Ldh_1_C (PF02866) lactate/malate dehydrogenase, alpha/beta C-terminal domain	-	-	-	-
OG0655	Core	Single-copy	Glucose-6-phosphate isomerase	G	Glucose-6-phosphate isomerase	PGI (PF00342) Phosphoglucose isomerase	pgi	glucose-6-phosphate isomerase	Capsule	Immune modulation
OG0656	Core	Single-copy	hypothetical protein	R	Tetratricopeptide (TPR) repeat	TPR_3 (PF07720) Tetratricopeptide repeat	scc3	chaperone	TTSS	Effector delivery system
OG0657	Core	Single-copy	hypothetical protein	QR	SAM-dependent methyltransferase	DOT1 (PF08123) Histone methylation protein DOT1; Methyltransf_31 (PF13847) Methyltransferase domain	-	-	-	-
OG0658	Core	Single-copy	4-hydroxy-3-methylbut-2-enyl diphosphate reductase	I	4-Hydroxy-3-methylbut-2-enyl diphosphate reductase IspH	LYTB (PF02401) LytB protein	-	-	-	-
OG0659	Core	Single-copy	Protein CT_858	O	C-terminal processing protease CtpA/Prc, contains a PDZ domain	Peptidase_S41 (PF03572) Peptidase family S41; PDZ_4 (PF17816) PDZ domain	CT_858	serine protease	CPAF	Exoenzyme
OG0660	Core	Single-copy	Fumarate hydratase class II	C	Fumarate hydratase class II	Lyase_1 (PF00206) Lyase; FumaraseC_C (PF10415) Fumarase C C-terminus	-	-	-	-
OG0661	Core	Single-copy	hypothetical protein	-	-	-	-	-	-	-
OG0662	Core	Single-copy	hypothetical protein	J	tRNA(Arg) A34 adenosine deaminase TadA	-	-	-	-	-
OG0663	Core	Single-copy	Polyribonucleotide nucleotidyltransferase	J	Polyribonucleotide nucleotidyltransferase (polynucleotide phosphorylase)	RNase_PH (PF01138) 3' exoribonuclease family, domain 1; RNase_PH_C (PF03725) 3' exoribonuclease family, domain 2; S1 (PF00575) S1 RNA binding domain; KH_1 (PF00013) KH domain; PNPase (PF03726) Polyribonucleotide nucleotidyltransferase, RNA binding domain	-	-	-	-
OG0664	Core	Single-copy	tRNA(Ile)-lysidine synthase	J	tRNA(Ile)-lysidine synthase TilS/MesJ	ATP_bind_3 (PF01171) PP-loop family; QueC (PF06508) Queuosine biosynthesis protein QueC	-	-	-	-
OG0665	Core	Single-copy	Ribonucleoside-diphosphate reductase subunit beta	F	Ribonucleotide reductase beta subunit, ferritin-like domain	Ribonuc_red_sm (PF00268) Ribonucleotide reductase, small chain	-	-	-	-
OG0666	Core	Single-copy	hypothetical protein	L	DNA anti-recombination protein (rearrangement mutator) RmuC	RmuC (PF02646) RmuC family	-	-	-	-
OG0667	Core	Single-copy	Succinate--CoA ligase [ADP-forming] subunit beta	C	Succinyl-CoA synthetase, beta subunit	ATP-grasp_2 (PF08442) ATP-grasp domain; Ligase_CoA (PF00549) CoA-ligase; ATP-grasp_5 (PF13549) ATP-grasp domain; GARS_A (PF01071) Phosphoribosylglycinamide synthetase, ATP-grasp (A) domain	-	-	-	-
OG0668	Core	Single-copy	Lipid-A-disaccharide synthase	R	Uncharacterized N-terminal domain of lipid-A-disaccharide synthase	LpxB (PF02684) Lipid-A-disaccharide synthetase; LAB_N (PF07578) Lipid A Biosynthesis N-terminal domain	lpxB	lipid-A-disaccharide synthase	LOS	Immune modulation
OG0669	Core	Single-copy	hypothetical protein	I	1-acyl-sn-glycerol-3-phosphate acyltransferase	Acyltransferase (PF01553) Acyltransferase	-	-	-	-
OG0670	Core	Single-copy	30S ribosomal protein S18	J	Ribosomal protein S18	Ribosomal_S18 (PF01084) Ribosomal protein S18	-	-	-	-
OG0671	Core	Single-copy	30S ribosomal protein S6	J	Ribosomal protein S6	Ribosomal_S6 (PF01250) Ribosomal protein S6	-	-	-	-
OG0672	Core	Single-copy	50S ribosomal protein L25	J	Ribosomal protein L25 (general stress protein Ctc)	Ribosomal_TL5_C (PF14693) Ribosomal protein TL5, C-terminal domain; Ribosomal_L25p (PF01386) Ribosomal L25p family	-	-	-	-
OG0673	Core	Single-copy	CDP-diacylglycerol--glycerol-3-phosphate 3-phosphatidyltransferase	I	Phosphatidylglycerophosphate synthase	CDP-OH_P_transf (PF01066) CDP-alcohol phosphatidyltransferase	-	-	-	-
OG0674	Core	Single-copy	hypothetical protein	-	-	-	-	-	-	-
OG0675	Core	Single-copy	hypothetical protein	-	-	GYF_2 (PF14237) GYF domain 2	-	-	-	-
OG0676	Core	Single-copy	Bifunctional protein Aas	IQ	Acyl-CoA synthetase (AMP-forming)/AMP-acid ligase II	AMP-binding (PF00501) AMP-binding enzyme	-	-	-	-
OG0677	Core	Single-copy	hypothetical protein	I	1-acyl-sn-glycerol-3-phosphate acyltransferase	Acyltransferase (PF01553) Acyltransferase	-	-	-	-
OG0678	Core	Single-copy	hypothetical protein	V	8-oxo-dGTP pyrophosphatase MutT and related house-cleaning NTP pyrophosphohydrolases, NUDIX family	NUDIX (PF00293) NUDIX domain	-	-	-	-
OG0679	Core	Single-copy	Ribosomal silencing factor RsfS	J	Ribosomal silencing factor RsfS, regulates association of 30S and 50S subunits	RsfS (PF02410) Ribosomal silencing factor during starvation	-	-	-	-
OG0680	Core	Single-copy	tRNA dimethylallyltransferase	J	tRNA A37 N6-isopentenylltransferase MiaA	IPPT (PF01715) IPP transferase; IPT (PF01745) Isopentenyl transferase	-	-	-	-
OG0681	Core	Single-copy	Divalent-cation tolerance protein CutA	P	Uncharacterized protein involved in tolerance to divalent cations	CutA1 (PF03091) CutA1 divalent ion tolerance protein	-	-	-	-
OG0682	Core	Single-copy	hypothetical protein	R	Predicted RNA-binding protein YlqC, contains KH domain, UPF0109 family	KH_4 (PF13083) KH domain	-	-	-	-
OG0683	Core	Single-copy	UDP-N-acetylmuramoylalanine--D-glutamate ligase	M	UDP-N-acetylmuramoylalanine-D-glutamate ligase	Mur_ligase_M (PF08245) Mur ligase middle domain; Mur_ligase_C (PF02875) Mur ligase family, glutamate ligase domain	-	-	-	-
OG0684	Core	Single-copy	3',5'-cyclic adenosine monophosphate phosphodiesterase CpdA	T	3',5'-cyclic AMP phosphodiesterase CpdA	Metallophos (PF00149) Calcineurin-like phosphoesterase; Metallophos_2 (PF12850) Calcineurin-like phosphoesterase superfamily domain	-	-	-	-
OG0685	Core	Single-copy	Oxygen-independent coproporphyrinogen III oxidase	H	Coproporphyrinogen III oxidase or related Fe-S oxidoreductase	Radical_SAM (PF04055) Radical SAM superfamily	chuW	Putative oxygen independent coproporphyrinogen III oxidase	Chu	Nutritional/Metabolic factor
OG0686	Core	Single-copy	23S rRNA (uracil-C(5))-methyltransferase RlmCD	J	tRNA/tmRNA/rRNA uracil-C5-methylase, TrmA/RlmC/RlmD family	tRNA_U5-meth_tr (PF05958) tRNA (Uracil-5-)-methyltransferase; Met_10 (PF02475) Met-10+ like-protein; Cons_hypoth95 (PF03602) Conserved hypothetical protein 95; MTS (PF05175) Methyltransferase small domain; PrmA (PF06325) Ribosomal protein L11 methyltransferase (PrmA); Methyltransf_15 (PF09445) RNA cap guanine-N2 methyltransferase	-	-	-	-
OG0687	Core	Single-copy	Na(+)-translocating NADH-quinone reductase subunit F	C	Na+-transporting NADH:ubiquinone oxidoreductase, subunit NqrF	Fer2 (PF00111) 2Fe-2S iron-sulfur cluster binding domain; NAD_binding_1 (PF00175) Oxidoreductase NAD-binding domain; FAD_binding_6 (PF00970) Oxidoreductase FAD-binding domain	-	-	-	-
OG0688	Core	Single-copy	putative ATP-dependent transporter SufC	O	Fe-S cluster assembly ATPase SufC	ABC_tran (PF00005) ABC transporter; AAA_21 (PF13304) AAA domain, putative AbiEii toxin, Type IV TA system	-	-	-	-
OG0689	Core	Single-copy	Stage 0 sporulation protein J	D	Chromosome segregation protein Spo0J, contains ParB-like nuclease domain	ParBc (PF02195) ParB/Sulfiredoxin domain; HTH_ParB (PF17762) HTH domain found in ParB protein	-	-	-	-
OG0690	Core	Single-copy	Oligopeptide transport ATP-binding protein OppD	EP	ABC-type dipeptide/oligopeptide/nickel transport system, ATPase component	ABC_tran (PF00005) ABC transporter; oligo_HPY (PF08352) Oligopeptide/dipeptide transporter, C-terminal region; AAA_21 (PF13304) AAA domain, putative AbiEii toxin, Type IV TA system; SMC_N (PF02463) RecF/RecN/SMC N terminal domain	-	-	-	-
OG0691	Core	Single-copy	hypothetical protein	-	-	LptE (PF04390) Lipopolysaccharide-assembly	-	-	-	-
OG0692	Core	Single-copy	hypothetical protein	O	FKBP-type peptidyl-prolyl cis-trans isomerase	FKBP_C (PF00254) FKBP-type peptidyl-prolyl cis-trans isomerase; FKBP_N (PF01346) Domain amino terminal to FKBP-type peptidyl-prolyl isomerase	mip	macrophage infectivity potentiator Mip	Mip	Post-translational modification
OG0693	Core	Single-copy	tRNA (cytidine(34)-2'-O)-methyltransferase	J	tRNA(Leu) C34 or U34 (ribose-2'-O)-methylase TrmL, contains SPOUT domain	SpoU_methylase (PF00588) SpoU rRNA Methylase family	-	-	-	-
OG0694	Core	Single-copy	Apolipoprotein N-acyltransferase	M	Apolipoprotein N-acyltransferase	CN_hydrolase (PF00795) Carbon-nitrogen hydrolase	-	-	-	-
OG0695	Core	Single-copy	30S ribosomal protein S17	J	Ribosomal protein S17	Ribosomal_S17 (PF00366) Ribosomal protein S17	-	-	-	-
OG0696	Core	Single-copy	50S ribosomal protein L18	J	Ribosomal protein L18	Ribosomal_L18p (PF00861) Ribosomal L18 of archaea, bacteria, mitoch. and chloroplast	-	-	-	-
OG0697	Core	Single-copy	DNA polymerase I	L	DNA polymerase I - 3'-5' exonuclease and polymerase domains	DNA_pol_A (PF00476) DNA polymerase family A; 5_3_exonuc_N (PF02739) 5'-3' exonuclease, N-terminal resolvase-like domain; 5_3_exonuc (PF01367) 5'-3' exonuclease, C-terminal SAM fold	-	-	-	-
OG0698	Core	Single-copy	Transcription termination factor Rho	K	Transcription termination factor Rho	Rho_RNA_bind (PF07497) Rho termination factor, RNA-binding domain; ATP-synt_ab (PF00006) ATP synthase alpha/beta family, nucleotide-binding domain; Rho_N (PF07498) Rho termination factor, N-terminal domain	-	-	-	-
OG0699	Core	Single-copy	Ribosomal RNA small subunit methyltransferase D	J	16S rRNA G966 N2-methylase RsmD	Cons_hypoth95 (PF03602) Conserved hypothetical protein 95; MethyltransfD12 (PF02086) D12 class N6 adenine-specific DNA methyltransferase; MTS (PF05175) Methyltransferase small domain; Methyltransf_25 (PF13649) Methyltransferase domain	-	-	-	-
OG0700	Core	Single-copy	Ferrochelatase	H	Protoheme ferro-lyase (ferrochelatase)	Ferrochelatase (PF00762) Ferrochelatase	-	-	-	-
OG0701	Core	Single-copy	hypothetical protein	R	Tetratricopeptide (TPR) repeat	TPR_11 (PF13414) TPR repeat	-	-	-	-
OG0702	Core	Single-copy	Phenylalanine--tRNA ligase beta subunit	J	tRNA-binding EMAP/Myf domain	B3_4 (PF03483) B3/4 domain; tRNA_synthFbeta (PF17759) Phenylalanyl tRNA synthetase beta chain CLM domain; tRNA_bind (PF01588) Putative tRNA binding domain; FDX-ACB (PF03147) Ferredoxin-fold anticodon binding domain; B5 (PF03484) tRNA synthetase B5 domain	-	-	-	-
OG0703	Core	Single-copy	Putative membrane protein insertion efficiency factor	M	Membrane-anchored protein YidD, putatitve component of membrane protein insertase Oxa1/YidC/SpoIIIJ	YidD (PF01809) Putative membrane protein insertion efficiency factor	CT_473	hypothetical protein	TTSS secreted effectors	Effector delivery system
OG0704	Core	Single-copy	Regulatory protein AtoC	T	DNA-binding transcriptional response regulator, NtrC family, contains REC, AAA-type ATPase, and a Fis-type DNA-binding domains	Sigma54_activat (PF00158) Sigma-54 interaction domain; Response_reg (PF00072) Response regulator receiver domain; Sigma54_activ_2 (PF14532) Sigma-54 interaction domain	fleR/flrC	sigma-54 dependent response regulator	Flagella	Motility
OG0705	Core	Single-copy	hypothetical protein	-	-	-	-	-	-	-
OG0706	Core	Single-copy	2-C-methyl-D-erythritol 4-phosphate cytidylyltransferase	I	2-C-methyl-D-erythritol 4-phosphate cytidylyltransferase	IspD (PF01128) 2-C-methyl-D-erythritol 4-phosphate cytidylyltransferase; NTP_transf_3 (PF12804) MobA-like NTP transferase domain	-	-	-	-
OG0707	Core	Single-copy	putative transcriptional regulatory protein	KJ	Transcriptional and/or translational regulatory protein YebC/TACO1	Transcrip_reg (PF01709) Transcriptional regulator	CBU_1566	Coxiella Dot/Icm type IVB secretion system translocated effector	T4SS secreted effectors	Effector delivery system
OG0708	Core	Single-copy	UDP-N-acetylglucosamine 1-carboxyvinyltransferase	M	UDP-N-acetylglucosamine enolpyruvyl transferase	EPSP_synthase (PF00275) EPSP synthase (3-phosphoshikimate 1-carboxyvinyltransferase)	-	-	-	-
OG0709	Core	Single-copy	1-acyl-sn-glycerol-3-phosphate acyltransferase	I	1-acyl-sn-glycerol-3-phosphate acyltransferase	Acyltransferase (PF01553) Acyltransferase	-	-	-	-
OG0710	Core	Single-copy	Ditrans,polycis-undecaprenyl-diphosphate synthase ((2E,6E)-farnesyl-diphosphate specific)	I	Undecaprenyl pyrophosphate synthase	Prenyltransf (PF01255) Putative undecaprenyl diphosphate synthase	cpsA/uppS	undecaprenyl diphosphate synthase	Capsule	Immune modulation
OG0711	Core	Single-copy	hypothetical protein	-	-	-	-	-	-	-
OG0712	Core	Single-copy	hypothetical protein	-	-	-	-	-	-	-
OG0713	Core	Single-copy	hypothetical protein	-	-	-	-	-	-	-
OG0714	Core	Single-copy	GTPase Obg	DL	GTPase involved in cell partioning and DNA repair	GTP1_OBG (PF01018) GTP1/OBG; MMR_HSR1 (PF01926) 50S ribosome-binding GTPase; FeoB_N (PF02421) Ferrous iron transport protein B	-	-	-	-
OG0715	Core	Single-copy	Manganese transport system membrane protein MntB	P	ABC-type Mn2+/Zn2+ transport system, permease component	ABC-3 (PF00950) ABC 3 transport family	-	-	-	-
OG0716	Core	Single-copy	hypothetical protein	P	ABC-type Zn uptake system ZnuABC, Zn-binding component ZnuA	ZnuA (PF01297) Zinc-uptake complex component A periplasmic	-	-	-	-
OG0717	Core	Single-copy	putative outer membrane protein pmp19	S	Uncharacterized conserved protein, contains a C-terminal beta-barrel porin domain	ChlamPMP_M (PF07548) Chlamydia polymorphic membrane protein middle domain; Chlam_PMP (PF02415) Chlamydia polymorphic membrane protein (Chlamydia_PMP) repeat; Autotransporter (PF03797) Autotransporter beta-domain	pmpA	polymorphic membrane protein PmpA	Pmps	Adherence
OG0718	Core	Single-copy	Transcriptional repressor NrdR	K	Transcriptional regulator NrdR, contains Zn-ribbon and ATP-cone domains	ATP-cone (PF03477) ATP cone domain	-	-	-	-
OG0719	Core	Single-copy	Riboflavin synthase	H	Riboflavin synthase alpha chain	Lum_binding (PF00677) Lumazine binding domain	-	-	-	-
OG0720	Core	Single-copy	Ribosomal RNA large subunit methyltransferase K/L	J	23S rRNA G2069 N7-methylase RlmK or C1962 C5-methylase RlmI	Methyltrans_SAM (PF10672) S-adenosylmethionine-dependent methyltransferase; Cons_hypoth95 (PF03602) Conserved hypothetical protein 95; Methyltransf_15 (PF09445) RNA cap guanine-N2 methyltransferase	-	-	-	-
OG0721	Core	Single-copy	Dihydrolipoyllysine-residue acetyltransferase component of pyruvate dehydrogenase complex	C	Pyruvate/2-oxoglutarate dehydrogenase complex, dihydrolipoamide acyltransferase (E2) component	2-oxoacid_dh (PF00198) 2-oxoacid dehydrogenases acyltransferase (catalytic domain); Biotin_lipoyl (PF00364) Biotin-requiring enzyme; E3_binding (PF02817) e3 binding domain	-	-	-	-
OG0722	Core	Single-copy	hypothetical protein	R	Predicted nucleic acid-binding protein, contains Zn-ribbon domain	zf-RING_7 (PF02591) C4-type zinc ribbon domain	cdsZ	hypothetical protein	TTSS secreted effectors	Effector delivery system
OG0723	Core	Single-copy	ATP-dependent Clp protease proteolytic subunit 1	O	ATP-dependent protease ClpP, protease subunit	CLP_protease (PF00574) Clp protease	clpP	ATP-dependent Clp protease proteolytic subunit	ClpP	Stress survival
OG0724	Core	Single-copy	hypothetical protein	-	-	-	-	-	-	-
OG0725	Core	Single-copy	hypothetical protein	-	-	-	-	-	-	-
OG0726	Core	Single-copy	Purine nucleoside phosphoramidase	FGR	Diadenosine tetraphosphate (Ap4A) hydrolase or other HIT family hydrolase	HIT (PF01230) HIT domain; DcpS_C (PF11969) Scavenger mRNA decapping enzyme C-term binding	-	-	-	-
OG0727	Core	Single-copy	GTPase HflX	J	50S ribosomal subunit-associated GTPase HflX	GTP-bdg_M (PF16360) GTP-binding GTPase Middle Region; GTP-bdg_N (PF13167) GTP-binding GTPase N-terminal; MMR_HSR1 (PF01926) 50S ribosome-binding GTPase; FeoB_N (PF02421) Ferrous iron transport protein B; GTP_EFTU (PF00009) Elongation factor Tu GTP binding domain	-	-	-	-
OG0728	Core	Single-copy	Threonylcarbamoyladenosine tRNA methylthiotransferase MtaB	J	tRNA A37 methylthiotransferase MiaB	Radical_SAM (PF04055) Radical SAM superfamily; UPF0004 (PF00919) Uncharacterized protein family UPF0004	-	-	-	-
OG0729	Core	Single-copy	ATP-dependent Clp protease ATP-binding subunit ClpX	O	ATP-dependent protease Clp, ATPase subunit	AAA_2 (PF07724) AAA domain (Cdc48 subfamily); AAA (PF00004) ATPase family associated with various cellular activities (AAA); ClpB_D2-small (PF10431) C-terminal, D2-small domain, of ClpB protein; Mg_chelatase (PF01078) Magnesium chelatase, subunit ChlI; MCM (PF00493) MCM P-loop domain; AAA_5 (PF07728) AAA domain (dynein-related subfamily); RuvB_N (PF05496) Holliday junction DNA helicase RuvB P-loo…	-	-	-	-
OG0730	Core	Single-copy	CCA-adding enzyme	J	tRNA nucleotidyltransferase/poly(A) polymerase	PolyA_pol (PF01743) Poly A polymerase head domain; PolyA_pol_RNAbd (PF12627) Probable RNA and SrmB- binding site of polymerase A	-	-	-	-
OG0731	Core	Single-copy	hypothetical protein	-	-	-	-	-	-	-
OG0732	Core	Single-copy	Phosphatidylserine decarboxylase proenzyme 2	I	Phosphatidylserine decarboxylase	PS_Dcarbxylase (PF02666) Phosphatidylserine decarboxylase	-	-	-	-
OG0733	Core	Single-copy	tRNA modification GTPase MnmE	J	tRNA U34 5-carboxymethylaminomethyl modifying GTPase MnmE/TrmE	MnmE_helical (PF12631) MnmE helical domain; TrmE_N (PF10396) GTP-binding protein TrmE N-terminus; MMR_HSR1 (PF01926) 50S ribosome-binding GTPase; FeoB_N (PF02421) Ferrous iron transport protein B	-	-	-	-
OG0734	Core	Single-copy	Yop proteins translocation protein L	NU	Flagellar biosynthesis/type III secretory pathway protein FliH	FliH (PF02108) Flagellar assembly protein FliH	cdsL	type III secretion translocase	TTSS	Effector delivery system
OG0735	Core	Single-copy	hypothetical protein	-	-	-	-	-	-	-
OG0736	Core	Single-copy	Type II secretion system protein F	NUW	Type II secretory pathway, component PulF	T2SSF (PF00482) Type II secretion system (T2SS), protein F	xcpS	general secretion pathway protein F	Xcp secretion system	Effector delivery system
OG0737	Core	Single-copy	Type II secretion system protein E	NUW	Type II secretory pathway ATPase GspE/PulE or T4P pilus assembly pathway ATPase PilB	T2SSE (PF00437) Type II/IV secretion system protein; T2SSE_N (PF05157) Type II secretion system (T2SS), protein E, N-terminal domain; AAA_16 (PF13191) AAA ATPase domain	lspE	general secretion pathway protein E	Lsp T2SS	Effector delivery system
OG0738	Core	Single-copy	Fumarate reductase iron-sulfur subunit	C	Succinate dehydrogenase/fumarate reductase, Fe-S protein subunit	Fer2_3 (PF13085) 2Fe-2S iron-sulfur cluster binding domain; Fer4_8 (PF13183) 4Fe-4S dicluster domain; Fer4_17 (PF13534) 4Fe-4S dicluster domain; Fer4_10 (PF13237) 4Fe-4S dicluster domain; Fer4_7 (PF12838) 4Fe-4S dicluster domain	-	-	-	-
OG0739	Core	Single-copy	hypothetical protein	C	Succinate dehydrogenase/fumarate reductase, cytochrome b subunit	Sdh_cyt (PF01127) Succinate dehydrogenase/Fumarate reductase transmembrane subunit	-	-	-	-
OG0740	Core	Single-copy	Thiol:disulfide interchange protein DsbD	OC	Thiol-disulfide interchange protein, contains DsbC and DsbD domains	DsbC (PF11412) Disulphide bond corrector protein DsbC; DsbD (PF02683) Cytochrome C biogenesis protein transmembrane region; Thioredoxin_7 (PF13899) Thioredoxin-like	-	-	-	-
OG0741	Core	Single-copy	Tol-Pal system protein TolB	U	Periplasmic component of the Tol biopolymer transport system	PD40 (PF07676) WD40-like Beta Propeller Repeat; Pectate_lyase22 (PF14583) Oligogalacturonate lyase; DPPIV_N (PF00930) Dipeptidyl peptidase IV (DPP IV) N-terminal region	-	-	-	-
OG0742	Core	Single-copy	hypothetical protein	M	LysM repeat	LysM (PF01476) LysM domain	-	-	-	-
OG0743	Core	Single-copy	hypothetical protein	-	-	-	-	-	-	-
OG0744	Core	Single-copy	Alkyl hydroperoxide reductase C	V	Alkyl hydroperoxide reductase subunit AhpC (peroxiredoxin)	AhpC-TSA (PF00578) AhpC/TSA family; Redoxin (PF08534) Redoxin; 1-cysPrx_C (PF10417) C-terminal domain of 1-Cys peroxiredoxin	ahpC	alkyl hydroperoxide reductase subunit AhpC	AhpC	Stress survival
OG0745	Core	Single-copy	Uracil-DNA glycosylase	L	Uracil DNA glycosylase	UDG (PF03167) Uracil DNA glycosylase superfamily	-	-	-	-
OG0746	Core	Single-copy	RNA polymerase sigma-54 factor	K	DNA-directed RNA polymerase specialized sigma subunit, sigma54 homolog	Sigma54_DBD (PF04552) Sigma-54, DNA binding domain; Sigma54_CBD (PF04963) Sigma-54 factor, core binding domain; Sigma54_AID (PF00309) Sigma-54 factor, Activator interacting domain (AID)	rpoN	RNA polymerase factor sigma-54	Type IV pili	Adherence
OG0747	Core	Single-copy	DNA topoisomerase 1	B	Chromatin remodeling complex protein RSC6, contains SWIB domain	Topoisom_bac (PF01131) DNA topoisomerase; zf-C4_Topoisom (PF01396) Topoisomerase DNA binding C4 zinc finger; Toprim (PF01751) Toprim domain; SWIB (PF02201) SWIB/MDM2 domain	-	-	-	-
OG0748	Core	Single-copy	hypothetical protein	-	-	-	-	-	-	-
OG0749	Core	Single-copy	hypothetical protein	V	Antitoxin component YwqK of the YwqJK toxin-antitoxin module	MORN_2 (PF07661) MORN repeat variant	-	-	-	-
OG0750	Core	Single-copy	Protein RecA	L	RecA/RadA recombinase	RecA (PF00154) recA bacterial DNA recombination protein; Rad51 (PF08423) Rad51; ATPase (PF06745) KaiC; ATPase_2 (PF01637) ATPase domain predominantly from Archaea	-	-	-	-
OG0751	Core	Single-copy	Bifunctional F420 biosynthesis protein FbiB	H	F420-0:Gamma-glutamyl ligase (F420 biosynthesis)	F420_ligase (PF01996) F420-0:Gamma-glutamyl ligase	-	-	-	-
OG0752	Core	Single-copy	hypothetical protein	-	-	-	-	-	-	-
OG0753	Core	Single-copy	RecBCD enzyme subunit RecD	L	ATP-dependent exoDNAse (exonuclease V), alpha subunit, helicase superfamily I	AAA_30 (PF13604) AAA domain; AAA_19 (PF13245) AAA domain; UvrD_C_2 (PF13538) UvrD-like helicase C-terminal domain; AAA_11 (PF13086) AAA domain; DUF2075 (PF09848) Schlafen group 3, DNA/RNA helicase domain; Viral_helicase1 (PF01443) Viral (Superfamily 1) RNA helicase; PIF1 (PF05970) PIF1-like helicase; Helicase_RecD (PF05127) Helicase; UvrD-helicase (PF00580) UvrD/REP helicase N-terminal domain	-	-	-	-
OG0754	Core	Single-copy	Atypical response regulator protein ChxR	TK	DNA-binding response regulator, OmpR family, contains REC and winged-helix (wHTH) domain	Trans_reg_C (PF00486) Transcriptional regulatory protein, C terminal	-	-	-	-
OG0755	Core	Single-copy	Bifunctional protein GlmU	M	Bifunctional protein GlmU, N-acetylglucosamine-1-phosphate-uridyltransferase/glucosamine-1-phosphate-acetyltransferase	Hexapep (PF00132) Bacterial transferase hexapeptide (six repeats)	-	-	-	-
OG0756	Core	Single-copy	Delta-aminolevulinic acid dehydratase	H	Delta-aminolevulinic acid dehydratase, porphobilinogen synthase	ALAD (PF00490) Delta-aminolevulinic acid dehydratase	-	-	-	-
OG0757	Core	Single-copy	Aromatic-amino-acid aminotransferase	E	Aspartate/tyrosine/aromatic aminotransferase	Aminotran_1_2 (PF00155) Aminotransferase class I and II	-	-	-	-
OG0758	Core	Single-copy	Lysophospholipid transporter LplT	G	Predicted arabinose efflux permease, MFS family	MFS_1 (PF07690) Major Facilitator Superfamily	-	-	-	-
OG0759	Core	Single-copy	hypothetical protein	-	-	DUF1137 (PF06587) Protein of unknown function (DUF1137)	-	-	-	-
OG0760	Core	Single-copy	2-dehydro-3-deoxyphosphooctonate aldolase	M	3-deoxy-D-manno-octulosonic acid (KDO) 8-phosphate synthase	DAHP_synth_1 (PF00793) DAHP synthetase I family	kdsA	2-dehydro-3-deoxyphosphooctonate aldolase	LPS	Immune modulation
OG0761	Core	Single-copy	hypothetical protein	R	Predicted RNA-binding protein YlqC, contains KH domain, UPF0109 family	KH_4 (PF13083) KH domain	-	-	-	-
OG0762	Core	Single-copy	hypothetical protein	-	-	-	CT_656	hypothetical protein	TTSS secreted effectors	Effector delivery system
OG0763	Core	Single-copy	DNA gyrase subunit B	L	DNA gyrase/topoisomerase IV, subunit B	DNA_gyraseB (PF00204) DNA gyrase B; Toprim (PF01751) Toprim domain; HATPase_c (PF02518) Histidine kinase-, DNA gyrase B-, and HSP90-like ATPase; DNA_gyraseB_C (PF00986) DNA gyrase B subunit, carboxyl terminus	-	-	-	-
OG0764	Core	Single-copy	hypothetical protein	-	-	CesT (PF05932) Tir chaperone protein (CesT) family	scc4	chaperone for CopN	TTSS	Effector delivery system
OG0765	Core	Single-copy	hypothetical protein	R	Tetratricopeptide (TPR) repeat	-	cdsG	Type III secretion system protein CdsG	TTSS	Effector delivery system
OG0766	Core	Single-copy	hypothetical protein	NU	Flagellar motor switch/type III secretory pathway protein FliN	FliMN_C (PF01052) Type III flagellar switch regulator (C-ring) FliN C-term	cdsQ	Type III secretion system C-ring protein CdsQ	TTSS	Effector delivery system
OG0767	Core	Single-copy	hypothetical protein	O	Protein-arginine kinase activator protein McsA	UVR (PF02151) UvrB/uvrC motif	-	-	-	-
OG0768	Core	Single-copy	Ribosome-recycling factor	J	Ribosome recycling factor	RRF (PF01765) Ribosome recycling factor; ApoLp-III (PF07464) Apolipophorin-III precursor (apoLp-III)	-	-	-	-
OG0769	Core	Single-copy	Uridylate kinase	F	Uridylate kinase	AA_kinase (PF00696) Amino acid kinase family	-	-	-	-
OG0770	Core	Single-copy	hypothetical protein	T	Fermentation-respiration switch protein FrsA, has esterase activity, DUF1100 family	Hydrolase_4 (PF12146) Serine aminopeptidase, S33; Abhydrolase_6 (PF12697) Alpha/beta hydrolase family; Peptidase_S9 (PF00326) Prolyl oligopeptidase family; Abhydrolase_1 (PF00561) alpha/beta hydrolase fold; FSH1 (PF03959) Serine hydrolase (FSH1); Abhydrolase_2 (PF02230) Phospholipase/Carboxylesterase; BD-FAE (PF20434) BD-FAE	-	-	-	-
OG0771	Core	Single-copy	Oligopeptide transport system permease protein OppC	EP	ABC-type dipeptide/oligopeptide/nickel transport system, permease component	BPD_transp_1 (PF00528) Binding-protein-dependent transport system inner membrane component; OppC_N (PF12911) N-terminal TM domain of oligopeptide transport permease C	-	-	-	-
OG0772	Core	Single-copy	8-amino-3,8-dideoxy-manno-octulosonate cytidylyltransferase	M	CMP-2-keto-3-deoxyoctulosonic acid synthetase	CTP_transf_3 (PF02348) Cytidylyltransferase; NTP_transf_3 (PF12804) MobA-like NTP transferase domain	kpsU	3-deoxy-manno-octulosonate cytidylyltransferase	K1 capsule	Invasion
OG0773	Core	Single-copy	Fe(3+) ions import ATP-binding protein FbpC 2	P	ABC-type nitrate/sulfonate/bicarbonate transport system, ATPase component	ABC_tran (PF00005) ABC transporter; AAA_21 (PF13304) AAA domain, putative AbiEii toxin, Type IV TA system; AAA_13 (PF13166) AAA domain; AAA_22 (PF13401) AAA domain; SMC_N (PF02463) RecF/RecN/SMC N terminal domain; AAA_16 (PF13191) AAA ATPase domain	hitC	iron(III) ABC transporter, ATP-binding protein	HitABC	Nutritional/Metabolic factor
OG0774	Core	Single-copy	hypothetical protein	R	SET domain-containing protein (function unknown)	SET (PF00856) SET domain	NUE	hypothetical protein	TTSS secreted effectors	Effector delivery system
OG0775	Core	Single-copy	Serine--tRNA ligase	J	Seryl-tRNA synthetase	tRNA-synt_2b (PF00587) tRNA synthetase class II core domain (G, H, P, S and T); Seryl_tRNA_N (PF02403) Seryl-tRNA synthetase N-terminal domain	-	-	-	-
OG0776	Core	Single-copy	hypothetical protein	P	Predicted Fe2+/Mn2+ transporter, VIT1/CCC1 family	VIT1 (PF01988) VIT family	-	-	-	-
OG0777	Core	Single-copy	Peptidoglycan glycosyltransferase MrdB	D	Bacterial cell division protein FtsW, lipid II flippase	FTSW_RODA_SPOVE (PF01098) Cell cycle protein	-	-	-	-
OG0778	Core	Single-copy	Bifunctional ligase/repressor BirA	H	Biotin-(acetyl-CoA carboxylase) ligase	BPL_LplA_LipB (PF03099) Biotin/lipoate A/B protein ligase family	-	-	-	-
OG0779	Core	Single-copy	Ribosomal large subunit pseudouridine synthase B	J	16S rRNA U516 pseudouridylate synthase RsuA and related 23S rRNA U2605, pseudouridylate synthases	PseudoU_synth_2 (PF00849) RNA pseudouridylate synthase; S4 (PF01479) S4 domain	-	-	-	-
OG0780	Core	Single-copy	2,3-bisphosphoglycerate-dependent phosphoglycerate mutase	G	Phosphoglycerate mutase (BPG-dependent)	His_Phos_1 (PF00300) Histidine phosphatase superfamily (branch 1)	-	-	-	-
OG0781	Core	Single-copy	Flagellum-specific ATP synthase	NU	Flagellar biosynthesis/type III secretory pathway ATPase	ATP-synt_ab (PF00006) ATP synthase alpha/beta family, nucleotide-binding domain; T3SS_ATPase_C (PF18269) T3SS EscN ATPase C-terminal domain	filI	type III secretion system ATPase	TTSS	Effector delivery system
OG0782	Core	Single-copy	Glycerol-3-phosphate dehydrogenase [NAD(P)+]	C	Glycerol-3-phosphate dehydrogenase	NAD_Gly3P_dh_C (PF07479) NAD-dependent glycerol-3-phosphate dehydrogenase C-terminus; NAD_Gly3P_dh_N (PF01210) NAD-dependent glycerol-3-phosphate dehydrogenase N-terminus; GPD_NAD_C_bact (PF20618) Bacterial GPD, NAD-dependent C-terminal; F420_oxidored (PF03807) NADP oxidoreductase coenzyme F420-dependent	-	-	-	-
OG0783	Core	Single-copy	hypothetical protein	S	Uncharacterized membrane protein YhgE, phage infection protein (PIP) family	Effector_1 (PF04518) Effector from type III secretion system	CT_712	type III secretion system effector protein	TTSS secreted effectors	Effector delivery system
OG0784	Core	Single-copy	hypothetical protein	M	ABC-type transporter Mla maintaining outer membrane lipid asymmetry, periplasmic component MlaD	MlaD (PF02470) MlaD protein	-	-	-	-
OG0785	Core	Single-copy	Intermembrane phospholipid transport system permease protein MlaE	M	ABC-type transporter Mla maintaining outer membrane lipid asymmetry, permease component MlaE	MlaE (PF02405) Permease MlaE	-	-	-	-
OG0786	Core	Single-copy	hypothetical protein	K	Putative transcriptional regulator, AlgH/UPF0301 family	DUF179 (PF02622) Uncharacterized ACR, COG1678	-	-	-	-
OG0787	Core	Single-copy	hypothetical protein	T	Regulator of sirC expression, contains transglutaminase-like and TPR domains	Transglut_core2 (PF13369) Transglutaminase-like superfamily; TPR_19 (PF14559) Tetratricopeptide repeat	-	-	-	-
OG0788	Core	Single-copy	queuosine precursor transporter	S	Uncharacterized PurR-regulated membrane protein YhhQ, DUF165 family	Vut_1 (PF02592) Putative vitamin uptake transporter	-	-	-	-
OG0789	Core	Single-copy	hypothetical protein	-	-	DUF1389 (PF07146) Protein of unknown function (DUF1389)	-	-	-	-
OG0790	Core	Single-copy	Type 3 secretion system secretin	U	Type II secretory pathway component GspD/PulD (secretin)	Secretin (PF00263) Bacterial type II and III secretion system protein; Secretin_N (PF03958) Bacterial type II/III secretion system short domain	-	-	-	-
OG0791	Core	Single-copy	Membrane protein insertase YidC	M	Membrane protein insertase Oxa1/YidC/SpoIIIJ, required for the localization of integral membrane proteins	60KD_IMP (PF02096) 60Kd inner membrane protein	-	-	-	-
OG0792	Core	Single-copy	Methionine-binding lipoprotein MetQ	P	ABC-type metal ion transport system, periplasmic component/surface antigen	Lipoprotein_9 (PF03180) NlpA lipoprotein	-	-	-	-
OG0793	Core	Single-copy	hypothetical protein	-	-	-	-	-	-	-
OG0794	Core	Single-copy	hypothetical protein	J	Ribosomal protein L36	Ribosomal_L36 (PF00444) Ribosomal protein L36	-	-	-	-
OG0795	Core	Single-copy	3-hydroxyacyl-[acyl-carrier-protein] dehydratase FabZ	I	3-hydroxymyristoyl/3-hydroxydecanoyl-(acyl carrier protein) dehydratase	FabA (PF07977) FabA-like domain	fabZ	(3R)-hydroxymyristoyl ACP dehydratase	LPS	Immune modulation
OG0796	Core	Single-copy	General stress protein 16O	J	RNA polymerase-binding transcription factor DksA	zf-dskA_traR (PF01258) Prokaryotic dksA/traR C4-type zinc finger	-	-	-	-
OG0797	Core	Single-copy	ATP-dependent Clp protease proteolytic subunit	O	ATP-dependent protease ClpP, protease subunit	CLP_protease (PF00574) Clp protease	clpP	ATP-dependent Clp protease proteolytic subunit	ClpP	Stress survival
OG0798	Core	Single-copy	hypothetical protein	-	-	DUF720 (PF05302) Protein of unknown function (DUF720)	CT_848	hypothetical protein	TTSS secreted effectors	Effector delivery system
OG0799	Core	Single-copy	50S ribosomal protein L9	J	Ribosomal protein L9	Ribosomal_L9_N (PF01281) Ribosomal protein L9, N-terminal domain; Ribosomal_L9_C (PF03948) Ribosomal protein L9, C-terminal domain	-	-	-	-
OG0800	Core	Single-copy	hypothetical protein	B	Chromatin remodeling complex protein RSC6, contains SWIB domain	SWIB (PF02201) SWIB/MDM2 domain	-	-	-	-
OG0801	Core	Single-copy	Biopolymer transport protein ExbB	U	Biopolymer transport protein ExbB/TolQ	MotA_ExbB (PF01618) MotA/TolQ/ExbB proton channel family	-	-	-	-
OG0802	Core	Single-copy	hypothetical protein	NUW	Type II secretory pathway, pseudopilin PulG	N_methyl (PF07963) Prokaryotic N-terminal methylation motif	-	-	-	-
OG0803	Core	Single-copy	50S ribosomal protein L14	J	Ribosomal protein L14	Ribosomal_L14 (PF00238) Ribosomal protein L14p/L23e	-	-	-	-
OG0804	Core	Single-copy	Acyl carrier protein	IQ	Acyl carrier protein	PP-binding (PF00550) Phosphopantetheine attachment site	-	-	-	-
OG0805	Core	Single-copy	hypothetical protein	J	Ribosomal protein S21	Ribosomal_S21 (PF01165) Ribosomal protein S21	-	-	-	-
OG0806	Core	Single-copy	50S ribosomal protein L33	J	Ribosomal protein L33	Ribosomal_L33 (PF00471) Ribosomal protein L33	-	-	-	-
OG0807	Core	Single-copy	PTS system mannose-specific EIIBCA component	GT	Phosphotransferase system mannitol/fructose-specific IIA domain (Ntr-type)	PTS_EIIA_2 (PF00359) Phosphoenolpyruvate-dependent sugar phosphotransferase system, EIIA 2	-	-	-	-
OG0808	Core	Single-copy	hypothetical protein	S	Uncharacterized conserved protein YloU, alkaline shock protein (Asp23) family	Asp23 (PF03780) Asp23 family, cell envelope-related function	-	-	-	-
OG0809	Core	Single-copy	hypothetical protein	U	Type III secretory pathway, component EscS	Bac_export_3 (PF01313) Bacterial export proteins, family 3	cdsS	Yop proteins translocation protein S	TTSS	Effector delivery system
OG0810	Core	Single-copy	30S ribosomal protein S15	J	Ribosomal protein S15P/S13E	Ribosomal_S15 (PF00312) Ribosomal protein S15	-	-	-	-
OG0811	Core	Single-copy	50S ribosomal protein L27	J	Ribosomal protein L27	Ribosomal_L27 (PF01016) Ribosomal L27 protein	-	-	-	-
OG0812	Core	Single-copy	putative protein CT_666	-	-	DUF5407 (PF17401) Family of unknown function (DUF5407)	cdsF	Type III secretion system needle-filament protein CdsF	TTSS	Effector delivery system
OG0813	Core	Single-copy	30S ribosomal protein S5	J	Ribosomal protein S5	Ribosomal_S5 (PF00333) Ribosomal protein S5, N-terminal domain; Ribosomal_S5_C (PF03719) Ribosomal protein S5, C-terminal domain	-	-	-	-
OG0814	Core	Single-copy	hypothetical protein	J	Ribosomal protein L29	Ribosomal_L29 (PF00831) Ribosomal L29 protein	-	-	-	-
OG0815	Core	Single-copy	hypothetical protein	D	Cell shape-determining protein MreC	MreC (PF04085) rod shape-determining protein MreC	-	-	-	-
OG0816	Core	Single-copy	Glucose-6-phosphate 1-dehydrogenase	G	Glucose-6-phosphate 1-dehydrogenase	G6PD_C (PF02781) Glucose-6-phosphate dehydrogenase, C-terminal domain; G6PD_N (PF00479) Glucose-6-phosphate dehydrogenase, NAD binding domain	-	-	-	-
OG0817	Core	Single-copy	hypothetical protein	U	Preprotein translocase subunit SecG	SecG (PF03840) Preprotein translocase SecG subunit	-	-	-	-
OG0818	Core	Single-copy	hypothetical protein	R	Hemolysin or related protein, contains CBS domains	CNNM (PF01595) Cyclin M transmembrane N-terminal domain; CorC_HlyC (PF03471) Transporter associated domain; CBS (PF00571) CBS domain	-	-	-	-
OG0819	Core	Single-copy	Deoxyuridine 5'-triphosphate nucleotidohydrolase	FV	dUTPase	dUTPase (PF00692) dUTPase	-	-	-	-
OG0820	Core	Single-copy	hypothetical protein	-	-	-	-	-	-	-
OG0821	Core	Single-copy	UDP-N-acetylmuramate--L-alanine ligase	MR	D-alanine-D-alanine ligase and related ATP-grasp enzymes	Dala_Dala_lig_C (PF07478) D-ala D-ala ligase C-terminus; Mur_ligase (PF01225) Mur ligase family, catalytic domain; Dala_Dala_lig_N (PF01820) D-ala D-ala ligase N-terminus; Mur_ligase_M (PF08245) Mur ligase middle domain; Mur_ligase_C (PF02875) Mur ligase family, glutamate ligase domain; CPSase_L_D2 (PF02786) Carbamoyl-phosphate synthase L chain, ATP binding domain	-	-	-	-
OG0822	Core	Single-copy	putative uridylyltransferase	G	UDP-N-acetylglucosamine pyrophosphorylase	UDPGP (PF01704) UTP--glucose-1-phosphate uridylyltransferase	-	-	-	-
OG0823	Core	Single-copy	hypothetical protein	S	Uncharacterized membrane protein	DUF502 (PF04367) Protein of unknown function (DUF502)	-	-	-	-
OG0824	Core	Single-copy	Aminopeptidase YpdF	E	Xaa-Pro aminopeptidase	Peptidase_M24 (PF00557) Metallopeptidase family M24; Creatinase_N (PF01321) Creatinase/Prolidase N-terminal domain	-	-	-	-
OG0825	Core	Single-copy	30S ribosomal protein S12	J	Ribosomal protein S12	Ribosom_S12_S23 (PF00164) Ribosomal protein S12/S23	-	-	-	-
OG0826	Core	Single-copy	DNA-directed RNA polymerase subunit alpha	K	DNA-directed RNA polymerase, alpha subunit/40 kD subunit	RNA_pol_A_CTD (PF03118) Bacterial RNA polymerase, alpha chain C terminal domain; RNA_pol_L (PF01193) RNA polymerase Rpb3/Rpb11 dimerisation domain; RNA_pol_A_bac (PF01000) RNA polymerase Rpb3/RpoA insert domain	-	-	-	-
OG0827	Core	Single-copy	hypothetical protein	-	-	-	-	-	-	-
OG0828	Core	Single-copy	Oligopeptide-binding protein OppA	E	ABC-type oligopeptide transport system, periplasmic component	SBP_bac_5 (PF00496) Bacterial extracellular solute-binding proteins, family 5 Middle	-	-	-	-
OG0829	Core	Single-copy	Cyclic di-AMP synthase CdaA	T	Diadenylate cyclase (c-di-AMP synthetase), DisA_N domain	DAC (PF02457) DisA bacterial checkpoint controller nucleotide-binding; CdaA_N (PF19293) CdaA N-terminal transmembrane domain	-	-	-	-
OG0830	Core	Single-copy	Na(+)-translocating NADH-quinone reductase subunit A	C	Na+-transporting NADH:ubiquinone oxidoreductase, subunit NqrA	NQRA (PF05896) Na(+)-translocating NADH-quinone reductase subunit A (NQRA); NQRA_SLBB (PF11973) NQRA C-terminal domain	-	-	-	-
OG0831	Core	Single-copy	6-phosphogluconate dehydrogenase, decarboxylating	G	6-phosphogluconate dehydrogenase	6PGD (PF00393) 6-phosphogluconate dehydrogenase, C-terminal domain; NAD_binding_2 (PF03446) NAD binding domain of 6-phosphogluconate dehydrogenase	gndA	NADP-dependent phosphogluconate dehydrogenase	Capsule	Immune modulation
OG0832	Core	Single-copy	Replicative DNA helicase	L	Replicative DNA helicase	DnaB_C (PF03796) DnaB-like helicase C terminal domain; DnaB (PF00772) DnaB-like helicase N terminal domain; AAA_25 (PF13481) AAA domain	-	-	-	-
OG0833	Core	Single-copy	hypothetical protein	-	-	DUF2764 (PF10962) Protein of unknown function (DUF2764)	-	-	-	-
OG0834	Core	Single-copy	30S ribosomal protein S11	J	Ribosomal protein S11	Ribosomal_S11 (PF00411) Ribosomal protein S11	-	-	-	-
OG0835	Core	Single-copy	Recombination protein RecR	L	Recombinational DNA repair protein RecR	Toprim_4 (PF13662) Toprim domain; Toprim (PF01751) Toprim domain	-	-	-	-
OG0836	Core	Single-copy	V-type sodium ATPase catalytic subunit A	C	Archaeal/vacuolar-type H+-ATPase catalytic subunit A/Vma1	ATP-synt_ab (PF00006) ATP synthase alpha/beta family, nucleotide-binding domain; ATP-synt_ab_Xtn (PF16886) ATPsynthase alpha/beta subunit N-term extension; ATP-synt_ab_N (PF02874) ATP synthase alpha/beta family, beta-barrel domain	fliI	flagellum-specific ATP synthase	Polar flagella	Motility
OG0837	Core	Single-copy	hypothetical protein	MN	Lipopolysaccharide export LptBFGC system, permease protein LptF	LptF_LptG (PF03739) Lipopolysaccharide export system permease LptF/LptG	-	-	-	-
OG0838	Core	Single-copy	hypothetical protein	R	Predicted ribonuclease YlaK, contains NYN-type RNase and PhoH-family ATPase domains	PhoH (PF02562) PhoH-like protein; PIN_4 (PF13638) PIN domain; AAA_30 (PF13604) AAA domain; AAA_22 (PF13401) AAA domain	-	-	-	-
OG0839	Core	Single-copy	putative ABC transporter ATP-binding protein YbiT	R	ATPase components of ABC transporters with duplicated ATPase domains	ABC_tran (PF00005) ABC transporter; ABC_tran_Xtn (PF12848) ABC transporter; AAA_21 (PF13304) AAA domain, putative AbiEii toxin, Type IV TA system; SMC_N (PF02463) RecF/RecN/SMC N terminal domain; AAA_29 (PF13555) P-loop containing region of AAA domain	-	-	-	-
OG0840	Core	Single-copy	Glyceraldehyde-3-phosphate dehydrogenase	G	Glyceraldehyde-3-phosphate dehydrogenase/erythrose-4-phosphate dehydrogenase	Gp_dh_C (PF02800) Glyceraldehyde 3-phosphate dehydrogenase, C-terminal domain; Gp_dh_N (PF00044) Glyceraldehyde 3-phosphate dehydrogenase, NAD binding domain	-	-	-	-
OG0841	Core	Single-copy	hypothetical protein	TG	Phosphotransferase system, HPr and related phosphotransfer proteins	PTS-HPr (PF00381) PTS HPr component phosphorylation site	-	-	-	-
OG0842	Core	Single-copy	hypothetical protein	-	-	-	-	-	-	-
OG0843	Core	Single-copy	DNA gyrase subunit A	L	DNA gyrase/topoisomerase IV, subunit A	DNA_topoisoIV (PF00521) DNA gyrase/topoisomerase IV, subunit A; DNA_gyraseA_C (PF03989) DNA gyrase C-terminal domain, beta-propeller	-	-	-	-
OG0844	Core	Single-copy	hypothetical protein	J	Glycyl-tRNA synthetase, alpha subunit	tRNA_synt_2f (PF02092) Glycyl-tRNA synthetase beta subunit; tRNA-synt_2e (PF02091) Glycyl-tRNA synthetase alpha subunit	-	-	-	-
OG0845	Core	Single-copy	hypothetical protein	S	Uncharacterized conserved protein YkaA, distantly related to PhoU, UPF0111/DUF47 family	PhoU_div (PF01865) Protein of unknown function DUF47	-	-	-	-
OG0846	Core	Single-copy	hypothetical protein	Z	Cytoskeletal protein CcmA, bactofilin family	Bactofilin (PF04519) Polymer-forming cytoskeletal	-	-	-	-
OG0847	Core	Single-copy	50S ribosomal protein L15	J	Ribosomal protein L15	Ribosomal_L27A (PF00828) Ribosomal proteins 50S-L15, 50S-L18e, 60S-L27A	-	-	-	-
OG0848	Core	Single-copy	ADP,ATP carrier protein 1	C	ATP/ADP translocase	TLC (PF03219) TLC ATP/ADP transporter	-	-	-	-
OG0849	Core	Single-copy	hypothetical protein	J	Ribosomal protein S18 acetylase RimI and related acetyltransferases	Acetyltransf_1 (PF00583) Acetyltransferase (GNAT) family; Acetyltransf_7 (PF13508) Acetyltransferase (GNAT) domain; Acetyltransf_10 (PF13673) Acetyltransferase (GNAT) domain; Acetyltransf_4 (PF13420) Acetyltransferase (GNAT) domain; Acetyltransf_3 (PF13302) Acetyltransferase (GNAT) domain	-	-	-	-
OG0850	Core	Single-copy	Acyl-[acyl-carrier-protein]--UDP-N-acetylglucosamine O-acyltransferase	M	Acyl-[acyl carrier protein]--UDP-N-acetylglucosamine O-acyltransferase	Hexapep (PF00132) Bacterial transferase hexapeptide (six repeats); Acetyltransf_11 (PF13720) Udp N-acetylglucosamine O-acyltransferase; Domain 2	lpxA	UDP-N-acetylglucosamine acyltransferase	LOS	Immune modulation
OG0851	Core	Single-copy	50S ribosomal protein L23	J	Ribosomal protein L23	Ribosomal_L23 (PF00276) Ribosomal protein L23	-	-	-	-
OG0852	Core	Single-copy	Phosphoenolpyruvate-protein phosphotransferase	G	Phosphoenolpyruvate-protein kinase (PTS system EI component in bacteria)	PEP-utilizers_C (PF02896) PEP-utilising enzyme, PEP-binding domain; PEP-utilisers_N (PF05524) PEP-utilising enzyme, N-terminal; PEP-utilizers (PF00391) PEP-utilising enzyme, mobile domain	-	-	-	-
OG0853	Core	Single-copy	Transcription antitermination protein NusB	K	Transcription termination factor NusB	NusB (PF01029) NusB family	-	-	-	-
OG0854	Core	Single-copy	Superoxide dismutase [Mn/Fe]	P	Superoxide dismutase	Sod_Fe_N (PF00081) Iron/manganese superoxide dismutases, alpha-hairpin domain; Sod_Fe_C (PF02777) Iron/manganese superoxide dismutases, C-terminal domain	sodA	superoxide dismutase	SodA	Stress survival
OG0855	Core	Single-copy	hypothetical protein	-	-	-	-	-	-	-
OG0856	Core	Single-copy	ATP-dependent DNA helicase PcrA	L	Superfamily I DNA or RNA helicase	UvrD-helicase (PF00580) UvrD/REP helicase N-terminal domain; UvrD_C (PF13361) UvrD-like helicase C-terminal domain; AAA_19 (PF13245) AAA domain; UvrD_C_2 (PF13538) UvrD-like helicase C-terminal domain; Viral_helicase1 (PF01443) Viral (Superfamily 1) RNA helicase; AAA_30 (PF13604) AAA domain	-	-	-	-
OG0857	Core	Single-copy	Holo-[acyl-carrier-protein] synthase	I	Phosphopantetheinyl transferase (holo-ACP synthase)	ACPS (PF01648) 4'-phosphopantetheinyl transferase superfamily	-	-	-	-
OG0858	Core	Single-copy	Guanylate kinase	F	Guanylate kinase	Guanylate_kin (PF00625) Guanylate kinase	-	-	-	-
OG0859	Core	Single-copy	hypothetical protein	-	-	DUF2709 (PF10915) Protein of unknown function (DUF2709)	-	-	-	-
OG0860	Core	Single-copy	Na(+)-translocating NADH-quinone reductase subunit C	C	Na+-transporting NADH:ubiquinone oxidoreductase, subunit NqrC	FMN_bind (PF04205) FMN-binding domain	-	-	-	-
OG0861	Core	Single-copy	Multifunctional 2-oxoglutarate metabolism enzyme	C	2-oxoglutarate dehydrogenase complex, dehydrogenase (E1) component, and related enzymes	Transket_pyr (PF02779) Transketolase, pyrimidine binding domain; E1_dh (PF00676) Dehydrogenase E1 component; OxoGdeHyase_C (PF16870) 2-oxoglutarate dehydrogenase C-terminal	-	-	-	-
OG0862	Core	Single-copy	tRNA threonylcarbamoyladenosine biosynthesis protein TsaE	J	tRNA A37 threonylcarbamoyladenosine biosynthesis protein TsaE	TsaE (PF02367) Threonylcarbamoyl adenosine biosynthesis protein TsaE	-	-	-	-
OG0863	Core	Single-copy	Dihydrolipoyl dehydrogenase	C	Pyruvate/2-oxoglutarate dehydrogenase complex, dihydrolipoamide dehydrogenase (E3) component or related enzyme	Pyr_redox_2 (PF07992) Pyridine nucleotide-disulphide oxidoreductase; Pyr_redox_dim (PF02852) Pyridine nucleotide-disulphide oxidoreductase, dimerisation domain; GIDA (PF01134) Glucose inhibited division protein A; Pyr_redox (PF00070) Pyridine nucleotide-disulphide oxidoreductase; Pyr_redox_3 (PF13738) Pyridine nucleotide-disulphide oxidoreductase; HI0933_like (PF03486) HI0933-like protein; FAD_ox…	-	-	-	-
OG0864	Core	Single-copy	Sporulation initiation inhibitor protein Soj	N	Cellulose biosynthesis protein BcsQ	AAA_31 (PF13614) AAA domain; CbiA (PF01656) CobQ/CobB/MinD/ParA nucleotide binding domain; CBP_BcsQ (PF06564) Cellulose biosynthesis protein BcsQ; ParA (PF10609) NUBPL iron-transfer P-loop NTPase; MipZ (PF09140) ATPase MipZ	-	-	-	-
OG0865	Core	Single-copy	Serine-protein kinase RsbW	T	Anti-sigma regulatory factor (Ser/Thr protein kinase)	HATPase_c_2 (PF13581) Histidine kinase-like ATPase domain	-	-	-	-
OG0866	Core	Single-copy	Protein translocase subunit SecY	U	Preprotein translocase subunit SecY	SecY (PF00344) SecY	-	-	-	-
OG0867	Core	Single-copy	hypothetical protein	-	-	-	-	-	-	-
OG0868	Core	Single-copy	AMP nucleosidase	F	Uridine phosphorylase	PNP_UDP_1 (PF01048) Phosphorylase superfamily	-	-	-	-
OG0869	Core	Single-copy	50S ribosomal protein L22	J	Ribosomal protein L22	Ribosomal_L22 (PF00237) Ribosomal protein L22p/L17e	-	-	-	-
OG0870	Core	Single-copy	hypothetical protein	O	NifU homolog involved in Fe-S cluster formation	NifU (PF01106) NifU-like domain; NifU_N (PF01592) NifU-like N terminal domain	-	-	-	-
OG0871	Core	Single-copy	Phosphatidylglycerol--prolipoprotein diacylglyceryl transferase	M	Prolipoprotein diacylglyceryltransferase	LGT (PF01790) Prolipoprotein diacylglyceryl transferase	-	-	-	-
OG0872	Core	Single-copy	hypothetical protein	KL	Superfamily II DNA or RNA helicase, SNF2 family	SNF2-rel_dom (PF00176) SNF2-related domain; Helicase_C (PF00271) Helicase conserved C-terminal domain; ResIII (PF04851) Type III restriction enzyme, res subunit; SWIM (PF04434) SWIM zinc finger	-	-	-	-
OG0873	Core	Single-copy	3-oxoacyl-[acyl-carrier-protein] synthase 3	I	3-oxoacyl-[acyl-carrier-protein] synthase III	ACP_syn_III_C (PF08541) 3-Oxoacyl-[acyl-carrier-protein (ACP)] synthase III C terminal; ACP_syn_III (PF08545) 3-Oxoacyl-[acyl-carrier-protein (ACP)] synthase III; SpoVAD (PF07451) Stage V sporulation protein AD (SpoVAD); Chal_sti_synt_C (PF02797) Chalcone and stilbene synthases, C-terminal domain; Chal_sti_synt_N (PF00195) Chalcone and stilbene synthases, N-terminal domain	-	-	-	-
OG0874	Core	Single-copy	hypothetical protein	-	-	-	CT_565	hypothetical protein	TTSS secreted effectors	Effector delivery system
OG0875	Core	Single-copy	4-diphosphocytidyl-2-C-methyl-D-erythritol kinase	I	4-diphosphocytidyl-2C-methyl-D-erythritol kinase	GHMP_kinases_N (PF00288) GHMP kinases N terminal domain	-	-	-	-
OG0876	Core	Single-copy	hypothetical protein	R	HEAT repeat	HEAT_2 (PF13646) HEAT repeats; HEAT (PF02985) HEAT repeat	-	-	-	-
OG0877	Core	Single-copy	Protein CbbY	GR	Beta-phosphoglucomutase or related phosphatase, HAD superfamily	HAD_2 (PF13419) Haloacid dehalogenase-like hydrolase; Hydrolase (PF00702) haloacid dehalogenase-like hydrolase; HAD (PF12710) haloacid dehalogenase-like hydrolase	-	-	-	-
OG0878	Core	Single-copy	hypothetical protein	M	LysM repeat	LysM (PF01476) LysM domain	-	-	-	-
OG0879	Core	Single-copy	hypothetical protein	R	Tetratricopeptide (TPR) repeat	TPR_2 (PF07719) Tetratricopeptide repeat; TPR_1 (PF00515) Tetratricopeptide repeat; TPR_14 (PF13428) Tetratricopeptide repeat; TPR_12 (PF13424) Tetratricopeptide repeat; TPR_16 (PF13432) Tetratricopeptide repeat; TPR_8 (PF13181) Tetratricopeptide repeat; ANAPC3 (PF12895) Anaphase-promoting complex, cyclosome, subunit 3; TPR_6 (PF13174) Tetratricopeptide repeat	-	-	-	-
OG0880	Core	Single-copy	tRNA pseudouridine synthase B	J	tRNA U55 pseudouridine synthase TruB, may also work on U342 of tmRNA	TruB_N (PF01509) TruB family pseudouridylate synthase (N terminal domain); TruB_C_2 (PF16198) tRNA pseudouridylate synthase B C-terminal domain	-	-	-	-
OG0881	Core	Single-copy	hypothetical protein	R	Predicted metalloprotease, contains C-terminal PDZ domain	Trypsin_2 (PF13365) Trypsin-like peptidase domain; PDZ_2 (PF13180) PDZ domain; PDZ_6 (PF17820) PDZ domain; Peptidase_M50 (PF02163) Peptidase family M50; PDZ (PF00595) PDZ domain; Trypsin (PF00089) Trypsin; Tricorn_PDZ (PF14685) Tricorn protease PDZ domain; GRASP55_65 (PF04495) GRASP55/65 PDZ-like domain; PDZ_1 (PF12812) PDZ-like domain; Peptidase_S46 (PF10459) Peptidase S46	mucD	serine protease MucD precursor	Alginate	Biofilm
OG0882	Core	Single-copy	Peptide deformylase	J	Peptide deformylase	Pep_deformylase (PF01327) Polypeptide deformylase	-	-	-	-
OG0883	Core	Single-copy	V-type sodium ATPase subunit K	C	FoF1-type ATP synthase, membrane subunit c/Archaeal/vacuolar-type H+-ATPase, subunit K	ATP-synt_C (PF00137) ATP synthase subunit C	-	-	-	-
OG0884	Core	Single-copy	UDP-3-O-acyl-N-acetylglucosamine deacetylase	M	UDP-3-O-acyl-N-acetylglucosamine deacetylase	LpxC (PF03331) UDP-3-O-acyl N-acetylglycosamine deacetylase	lpxC	UDP-3-O-(R-3-hydroxymyristoyl)-N-acetylglucosamine deacetylase	LOS	Immune modulation
OG0885	Core	Single-copy	Na(+)-translocating NADH-quinone reductase subunit D	C	Na+-transporting NADH:ubiquinone oxidoreductase, subunit NqrD	Rnf-Nqr (PF02508) Rnf-Nqr subunit, membrane protein	-	-	-	-
OG0886	Core	Single-copy	RNA polymerase sigma factor SigA	K	DNA-directed RNA polymerase, sigma subunit (sigma70/sigma32)	Sigma70_r3 (PF04539) Sigma-70 region 3; Sigma70_r2 (PF04542) Sigma-70 region 2; Sigma70_r4 (PF04545) Sigma-70, region 4; Sigma70_r1_1 (PF03979) Sigma-70 factor, region 1.1; Sigma70_r1_2 (PF00140) Sigma-70 factor, region 1.2	sigA/rpoV	RNA polymerase sigma factor SigA	SigA	Regulation
OG0887	Core	Single-copy	hypothetical protein	U	Type III secretory pathway, lipoprotein EscJ	YscJ_FliF (PF01514) Secretory protein of YscJ/FliF family	cdsJ	Type III secretion system inner membrane ring complex protein CdsJ	TTSS	Effector delivery system
OG0888	Core	Single-copy	Surface presentation of antigens protein SpaR	U	Type III secretory pathway, component EscT	Bac_export_1 (PF01311) Bacterial export proteins, family 1	cdsT	Yop proteins translocation protein T	TTSS	Effector delivery system
OG0889	Core	Single-copy	Primosomal protein N'	L	Primosomal protein N' (replication factor Y) - superfamily II helicase	PriA_3primeBD (PF17764) 3'DNA-binding domain (3'BD); PriA_C (PF18074) Primosomal protein N C-terminal domain; ResIII (PF04851) Type III restriction enzyme, res subunit; Helicase_C (PF00271) Helicase conserved C-terminal domain; DEAD (PF00270) DEAD/DEAH box helicase; PriA_CRR (PF18319) PriA DNA helicase Cys-rich region (CRR) domain	-	-	-	-
OG0890	Core	Single-copy	hypothetical protein	U	Biopolymer transport protein ExbD	ExbD (PF02472) Biopolymer transport protein ExbD/TolR	-	-	-	-
OG0891	Accessory	Multi-copy	hypothetical protein	-	-	-	-	-	-	-
OG0892	Accessory	Multi-copy	CTP synthase	F	CTP synthase (UTP-ammonia lyase)	CTP_synth_N (PF06418) CTP synthase N-terminus; GATase (PF00117) Glutamine amidotransferase class-I; Peptidase_C26 (PF07722) Peptidase C26; CbiA (PF01656) CobQ/CobB/MinD/ParA nucleotide binding domain	-	-	-	-
OG0893	Accessory	Multi-copy	hypothetical protein	-	-	-	-	-	-	-
OG0894	Accessory	Multi-copy	hypothetical protein	N	Flagellar biosynthetic protein FliP	FliP (PF00813) FliP family	cdsR	type III secretion protein	TTSS	Effector delivery system
OG0895	Accessory	Multi-copy	hypothetical protein	R	Uncharacterized conserved protein , conains N-terminal glutamine amidotransferase (GATase1)-like domain	BPL_N (PF09825) Biotin-protein ligase, N terminal	-	-	-	-
OG0896	Accessory	Multi-copy	putative outer membrane protein pmp16	U	Large exoprotein involved in heme utilization or adhesion	ChlamPMP_M (PF07548) Chlamydia polymorphic membrane protein middle domain; Chlam_PMP (PF02415) Chlamydia polymorphic membrane protein (Chlamydia_PMP) repeat; Autotransporter (PF03797) Autotransporter beta-domain	pmpE	polymorphic membrane protein PmpE	Pmps	Adherence
OG0897	Accessory	Multi-copy	30S ribosomal protein S4	J	Ribosomal protein S4 or related protein	Ribosomal_S4 (PF00163) Ribosomal protein S4/S9 N-terminal domain; S4 (PF01479) S4 domain; S4_2 (PF13275) S4 domain	-	-	-	-
OG0898	Accessory	Multi-copy	Inclusion membrane protein A	-	-	GAS (PF13851) Growth-arrest specific micro-tubule binding; bZIP_1 (PF00170) bZIP transcription factor	-	-	-	-
OG0899	Accessory	Multi-copy	hypothetical protein	-	-	-	-	-	-	-
OG0900	Accessory	Multi-copy	Elongation factor Tu	J	Translation elongation factor EF-Tu, a GTPase	GTP_EFTU (PF00009) Elongation factor Tu GTP binding domain; GTP_EFTU_D3 (PF03143) Elongation factor Tu C-terminal domain; GTP_EFTU_D2 (PF03144) Elongation factor Tu domain 2; MMR_HSR1 (PF01926) 50S ribosome-binding GTPase	tufA	elongation factor Tu	EF-Tu	Adherence
OG0901	Accessory	Single-copy	hypothetical protein	-	-	-	-	-	-	-
OG0902	Accessory	Single-copy	hypothetical protein	-	-	-	-	-	-	-
OG0903	Accessory	Single-copy	hypothetical protein	-	-	-	-	-	-	-
OG0904	Accessory	Single-copy	hypothetical protein	U	Preprotein translocase subunit SecE	SecE (PF00584) SecE/Sec61-gamma subunits of protein translocation complex	-	-	-	-
OG0905	Accessory	Single-copy	hypothetical protein	-	-	-	-	-	-	-
OG0906	Accessory	Single-copy	hypothetical protein	-	-	-	-	-	-	-
OG0907	Accessory	Single-copy	hypothetical protein	-	-	-	-	-	-	-
OG0908	Accessory	Single-copy	hypothetical protein	-	-	-	-	-	-	-
OG0909	Accessory	Single-copy	hypothetical protein	S	Uncharacterized conserved protein YggT, Ycf19 family	YGGT (PF02325) YGGT family	-	-	-	-
OG0910	Accessory	Single-copy	hypothetical protein	-	-	-	-	-	-	-
OG0911	Accessory	Single-copy	Aspartate-semialdehyde dehydrogenase	E	Aspartate-semialdehyde dehydrogenase	Semialdhyde_dhC (PF02774) Semialdehyde dehydrogenase, dimerisation domain; Semialdhyde_dh (PF01118) Semialdehyde dehydrogenase, NAD binding domain	-	-	-	-
OG0912	Accessory	Single-copy	tRNA 5-methylaminomethyl-2-thiouridine biosynthesis bifunctional protein MnmC	E	Glycine/D-amino acid oxidase (deaminating)	DAO (PF01266) FAD dependent oxidoreductase	-	-	-	-
OG0913	Accessory	Single-copy	Succinyl-diaminopimelate desuccinylase	E	Acetylornithine deacetylase/Succinyl-diaminopimelate desuccinylase or related deacylase	Peptidase_M20 (PF01546) Peptidase family M20/M25/M40; M20_dimer (PF07687) Peptidase dimerisation domain	-	-	-	-
OG0914	Accessory	Single-copy	hypothetical protein	S	Uncharacterized metal-binding protein YceD, DUF177 family	-	-	-	-	-
OG0915	Accessory	Single-copy	hypothetical protein	-	-	-	-	-	-	-
OG0916	Accessory	Single-copy	hypothetical protein	-	-	-	-	-	-	-
OG0917	Accessory	Single-copy	hypothetical protein	R	Gas vesicle protein	YtxH (PF12732) YtxH-like protein	-	-	-	-
OG0918	Accessory	Single-copy	hypothetical protein	H	7,8-dihydro-6-hydroxymethylpterin-pyrophosphokinase	Pterin_bind (PF00809) Pterin binding enzyme; HPPK (PF01288) 7,8-dihydro-6-hydroxymethylpterin-pyrophosphokinase (HPPK)	-	-	-	-
OG0919	Accessory	Single-copy	hypothetical protein	-	-	-	-	-	-	-
OG0920	Accessory	Single-copy	4-hydroxybenzoate polyprenyltransferase, mitochondrial	H	4-hydroxybenzoate polyprenyltransferase	UbiA (PF01040) UbiA prenyltransferase family	-	-	-	-
OG0921	Accessory	Single-copy	hypothetical protein	-	-	DUF5070 (PF16802) Domain of unknown function (DUF5070)	-	-	-	-
OG0922	Accessory	Single-copy	Ribonuclease Z	J	Ribonuclease BN, tRNA processing enzyme	Lactamase_B_2 (PF12706) Beta-lactamase superfamily domain; Lactamase_B (PF00753) Metallo-beta-lactamase superfamily	-	-	-	-
OG0923	Accessory	Single-copy	Triosephosphate isomerase	G	Triosephosphate isomerase	TIM (PF00121) Triosephosphate isomerase	-	-	-	-
OG0924	Accessory	Single-copy	hypothetical protein	-	-	-	-	-	-	-
OG0925	Accessory	Single-copy	hypothetical protein	-	-	-	-	-	-	-
OG0926	Accessory	Single-copy	hypothetical protein	-	-	LtuA (PF17446) Late transcription unit A	-	-	-	-
OG0927	Accessory	Single-copy	Phenylalanine--tRNA ligase alpha subunit	J	Phenylalanyl-tRNA synthetase alpha subunit	tRNA-synt_2d (PF01409) tRNA synthetases class II core domain (F); Phe_tRNA-synt_N (PF02912) Aminoacyl tRNA synthetase class II, N-terminal domain	-	-	-	-
OG0928	Accessory	Single-copy	hypothetical protein	-	-	-	-	-	-	-
OG0929	Accessory	Single-copy	hypothetical protein	-	-	-	-	-	-	-
OG0930	Accessory	Single-copy	putative outer membrane protein pmp15	U	Large exoprotein involved in heme utilization or adhesion	Autotransporter (PF03797) Autotransporter beta-domain	-	-	-	-
OG0931	Accessory	Single-copy	hypothetical protein	-	-	LtuB (PF17455) Late transcription unit B	-	-	-	-
OG0932	Accessory	Single-copy	hypothetical protein	-	-	-	-	-	-	-
OG0933	Accessory	Single-copy	hypothetical protein	-	-	-	-	-	-	-
OG0934	Accessory	Single-copy	Serine/threonine-protein kinase PknD	T	Serine/threonine protein kinase	Pkinase (PF00069) Protein kinase domain; PK_Tyr_Ser-Thr (PF07714) Protein tyrosine and serine/threonine kinase; ABC1 (PF03109) ABC1 atypical kinase-like domain; APH (PF01636) Phosphotransferase enzyme family; Pkinase_fungal (PF17667) Fungal protein kinase; Kdo (PF06293) Lipopolysaccharide kinase (Kdo/WaaP) family	pkn5	serine/threonine protein kinase	TTSS secreted effectors	Effector delivery system
OG0935	Accessory	Single-copy	50S ribosomal protein L28	J	Ribosomal protein L28	Ribosomal_L28 (PF00830) Ribosomal L28 family	-	-	-	-
OG0936	Accessory	Single-copy	hypothetical protein	-	-	-	-	-	-	-
OG0937	Accessory	Single-copy	hypothetical protein	-	-	-	-	-	-	-
OG0938	Accessory	Single-copy	hypothetical protein	-	-	-	-	-	-	-
OG0939	Accessory	Single-copy	hypothetical protein	-	-	-	-	-	-	-
OG0940	Accessory	Single-copy	hypothetical protein	-	-	-	-	-	-	-
OG0941	Accessory	Single-copy	hypothetical protein	-	-	-	-	-	-	-
OG0942	Accessory	Single-copy	hypothetical protein	-	-	-	-	-	-	-
OG0943	Accessory	Single-copy	hypothetical protein	-	-	-	-	-	-	-
OG0944	Accessory	Single-copy	hypothetical protein	-	-	-	-	-	-	-
OG0945	Accessory	Multi-copy	hypothetical protein	-	-	DUF1664 (PF07889) Protein of unknown function (DUF1664); KASH_CCD (PF14662) Coiled-coil region of CCDC155 or KASH; Fez1 (PF06818) Fez1; ADIP (PF11559) Afadin- and alpha -actinin-Binding	-	-	-	-
OG0946	Accessory	Multi-copy	hypothetical protein	-	-	MACPF (PF01823) MAC/Perforin domain	-	-	-	-
OG0947	Accessory	Multi-copy	hypothetical protein	-	-	LMBR1 (PF04791) LMBR1-like membrane protein	-	-	-	-
OG0948	Accessory	Multi-copy	hypothetical protein	-	-	-	-	-	-	-
OG0949	Accessory	Multi-copy	hypothetical protein	-	-	-	-	-	-	-
OG0950	Accessory	Single-copy	hypothetical protein	-	-	ATG14 (PF10186) Vacuolar sorting 38 and autophagy-related subunit 14	-	-	-	-
OG0951	Accessory	Single-copy	hypothetical protein	-	-	-	-	-	-	-
OG0952	Accessory	Single-copy	hypothetical protein	-	-	-	-	-	-	-
OG0953	Accessory	Single-copy	hypothetical protein	-	-	-	-	-	-	-
OG0954	Accessory	Single-copy	Histone H1-like protein HC2	-	-	HC2 (PF07382) Histone H1-like nucleoprotein HC2	-	-	-	-
OG0955	Accessory	Single-copy	hypothetical protein	-	-	-	-	-	-	-
OG0956	Accessory	Single-copy	hypothetical protein	-	-	-	-	-	-	-
OG0957	Accessory	Multi-copy	hypothetical protein	-	-	-	-	-	-	-
OG0958	Accessory	Multi-copy	Adenine deaminase	F	Adenosine deaminase	A_deaminase (PF00962) Adenosine deaminase	-	-	-	-
OG0959	Accessory	Multi-copy	hypothetical protein	-	-	-	-	-	-	-
OG0960	Accessory	Single-copy	hypothetical protein	-	-	-	-	-	-	-
OG0961	Accessory	Single-copy	Inosine-5'-monophosphate dehydrogenase	F	IMP dehydrogenase/GMP reductase	IMPDH (PF00478) IMP dehydrogenase / GMP reductase domain; FMN_dh (PF01070) FMN-dependent dehydrogenase; Glu_synthase (PF01645) Conserved region in glutamate synthase; NMO (PF03060) Nitronate monooxygenase	-	-	-	-
OG0962	Accessory	Single-copy	hypothetical protein	-	-	-	-	-	-	-
OG0963	Accessory	Single-copy	hypothetical protein	-	-	-	-	-	-	-
OG0964	Accessory	Single-copy	hypothetical protein	-	-	-	-	-	-	-
OG0965	Accessory	Single-copy	GMP synthase [glutamine-hydrolyzing]	F	GMP synthase, PP-ATPase domain/subunit	GMP_synt_C (PF00958) GMP synthase C terminal domain; GATase (PF00117) Glutamine amidotransferase class-I; Peptidase_C26 (PF07722) Peptidase C26; NAD_synthase (PF02540) NAD synthase	-	-	-	-
OG0966	Accessory	Multi-copy	hypothetical protein	-	-	DUF1389 (PF07146) Protein of unknown function (DUF1389)	-	-	-	-
OG0967	Accessory	Single-copy	hypothetical protein	-	-	-	-	-	-	-
OG0968	Accessory	Single-copy	hypothetical protein	-	-	-	-	-	-	-
OG0969	Accessory	Multi-copy	hypothetical protein	-	-	-	-	-	-	-
OG0970	Accessory	Multi-copy	Sporulation initiation inhibitor protein Soj	N	Cellulose biosynthesis protein BcsQ	AAA_31 (PF13614) AAA domain; CbiA (PF01656) CobQ/CobB/MinD/ParA nucleotide binding domain; CBP_BcsQ (PF06564) Cellulose biosynthesis protein BcsQ; ArsA_ATPase (PF02374) Anion-transporting ATPase; ParA (PF10609) NUBPL iron-transfer P-loop NTPase; MipZ (PF09140) ATPase MipZ; VirC1 (PF07015) VirC1 protein; Fer4_NifH (PF00142) 4Fe-4S iron sulfur cluster binding proteins, NifH/frxC family	-	-	-	-
OG0971	Accessory	Single-copy	Virulence plasmid protein pGP3-D	-	-	Chlam_vir (PF05475) Pgp3 C-terminal domain	-	-	-	-
OG0972	Accessory	Single-copy	Replicative DNA helicase	L	Replicative DNA helicase	DnaB_C (PF03796) DnaB-like helicase C terminal domain; DnaB (PF00772) DnaB-like helicase N terminal domain; AAA_25 (PF13481) AAA domain; ATPase (PF06745) KaiC	-	-	-	-
OG0973	Accessory	Single-copy	hypothetical protein	-	-	-	-	-	-	-
OG0974	Accessory	Single-copy	Tyrosine recombinase XerC	LX	Integrase	Phage_integrase (PF00589) Phage integrase family	-	-	-	-
OG0975	Accessory	Multi-copy	hypothetical protein	-	-	-	-	-	-	-
OG0976	Accessory	Single-copy	hypothetical protein	LX	Integrase	Phage_integrase (PF00589) Phage integrase family	-	-	-	-
OG0977	Accessory	Single-copy	hypothetical protein	-	-	UPF0137 (PF03677) Uncharacterised protein family (UPF0137)	-	-	-	-
OG0978	Accessory	Single-copy	hypothetical protein	-	-	-	-	-	-	-
OG0979	Accessory	Multi-copy	hypothetical protein	-	-	-	-	-	-	-
OG0980	Accessory	Multi-copy	hypothetical protein	-	-	-	-	-	-	-
OG0981	Accessory	Multi-copy	hypothetical protein	-	-	-	-	-	-	-
OG0982	Accessory	Single-copy	hypothetical protein	-	-	-	-	-	-	-
OG0983	Accessory	Single-copy	hypothetical protein	-	-	Microvir_J (PF04726) Microvirus J protein	-	-	-	-
OG0984	Accessory	Single-copy	hypothetical protein	-	-	-	-	-	-	-
OG0985	Accessory	Single-copy	hypothetical protein	-	-	Phage_G (PF02306) Major spike protein (G protein)	-	-	-	-
OG0986	Accessory	Single-copy	hypothetical protein	-	-	Phage_C (PF12025) Phage protein C	-	-	-	-
OG0987	Accessory	Single-copy	hypothetical protein	-	-	gpD (PF02925) Bacteriophage scaffolding protein D	-	-	-	-
OG0988	Accessory	Single-copy	hypothetical protein	-	-	Phage_F (PF02305) Capsid protein (F protein)	-	-	-	-
OG0989	Accessory	Single-copy	hypothetical protein	-	-	Microvir_H (PF04687) Microvirus H protein (pilot protein)	-	-	-	-
OG0990	Accessory	Multi-copy	hypothetical protein	D	Chromosome segregation ATPase	DUF3491 (PF11996) Protein of unknown function (DUF3491); TcdA_TcdB (PF12919) TcdA/TcdB catalytic glycosyltransferase domain; Gly_transf_sug (PF04488) Glycosyltransferase sugar-binding region containing DXD motif; TcdB_N (PF12918) TcdB toxin N-terminal helical domain	lifA/efa1	lymphostatin Efa1/LifA	Efa-1/LifA	Effector delivery system
OG0991	Accessory	Single-copy	hypothetical protein	-	-	DUF1389 (PF07146) Protein of unknown function (DUF1389); DUF648 (PF04890) Family of unknown function (DUF648)	-	-	-	-
OG0992	Accessory	Single-copy	hypothetical protein	-	-	-	-	-	-	-
OG0993	Accessory	Single-copy	hypothetical protein	-	-	Phage_GPA (PF05840) Bacteriophage replication gene A protein (GPA)	-	-	-	-
OG0994	Accessory	Single-copy	hypothetical protein	-	-	-	-	-	-	-
OG0995	Accessory	Single-copy	hypothetical protein	-	-	-	-	-	-	-
OG0996	Accessory	Single-copy	hypothetical protein	-	-	-	-	-	-	-
OG0997	Accessory	Single-copy	hypothetical protein	-	-	-	-	-	-	-
OG0998	Accessory	Single-copy	hypothetical protein	-	-	-	-	-	-	-
OG0999	Accessory	Single-copy	hypothetical protein	-	-	-	-	-	-	-
OG1000	Accessory	Single-copy	hypothetical protein	-	-	-	-	-	-	-
OG1001	Accessory	Single-copy	hypothetical protein	-	-	-	-	-	-	-
OG1002	Accessory	Single-copy	hypothetical protein	-	-	-	-	-	-	-
OG1003	Accessory	Single-copy	hypothetical protein	-	-	-	-	-	-	-
OG1004	Accessory	Single-copy	hypothetical protein	-	-	DUF1548 (PF07579) Domain of Unknown Function (DUF1548)	-	-	-	-
OG1005	Accessory	Single-copy	hypothetical protein	-	-	-	-	-	-	-
OG1006	Accessory	Single-copy	hypothetical protein	-	-	-	-	-	-	-
OG1007	Accessory	Single-copy	hypothetical protein	-	-	-	-	-	-	-
OG1008	Accessory	Multi-copy	hypothetical protein	-	-	-	-	-	-	-
OG1009	Accessory	Single-copy	hypothetical protein	-	-	-	-	-	-	-
OG1010	Accessory	Single-copy	hypothetical protein	-	-	-	-	-	-	-
OG1011	Accessory	Single-copy	hypothetical protein	-	-	-	-	-	-	-
OG1012	Accessory	Single-copy	hypothetical protein	-	-	-	-	-	-	-
OG1013	Accessory	Single-copy	hypothetical protein	-	-	NADH5_C (PF06455) NADH dehydrogenase subunit 5 C-terminus	-	-	-	-
OG1014	Accessory	Single-copy	hypothetical protein	-	-	-	-	-	-	-
OG1015	Accessory	Single-copy	hypothetical protein	-	-	-	-	-	-	-
OG1016	Accessory	Single-copy	hypothetical protein	-	-	-	-	-	-	-
OG1017	Accessory	Single-copy	hypothetical protein	-	-	-	-	-	-	-
OG1018	Accessory	Single-copy	putative outer membrane protein pmp6	U	Large exoprotein involved in heme utilization or adhesion	-	-	-	-	-
OG1019	Accessory	Single-copy	hypothetical protein	-	-	-	-	-	-	-
OG1020	Accessory	Single-copy	hypothetical protein	-	-	-	-	-	-	-
OG1021	Accessory	Single-copy	hypothetical protein	-	-	-	-	-	-	-
OG1022	Accessory	Single-copy	hypothetical protein	-	-	COX2_TM (PF02790) Cytochrome C oxidase subunit II, transmembrane domain	-	-	-	-
OG1023	Accessory	Single-copy	hypothetical protein	-	-	HTH_38 (PF13936) Helix-turn-helix domain	-	-	-	-
OG1024	Accessory	Single-copy	hypothetical protein	-	-	-	-	-	-	-
OG1025	Accessory	Single-copy	hypothetical protein	-	-	-	-	-	-	-
OG1026	Accessory	Single-copy	hypothetical protein	-	-	-	-	-	-	-
OG1027	Accessory	Single-copy	hypothetical protein	-	-	-	-	-	-	-
OG1028	Accessory	Single-copy	hypothetical protein	-	-	DUF1389 (PF07146) Protein of unknown function (DUF1389); DUF648 (PF04890) Family of unknown function (DUF648)	-	-	-	-
OG1029	Accessory	Single-copy	hypothetical protein	-	-	-	-	-	-	-
OG1030	Accessory	Single-copy	hypothetical protein	-	-	-	-	-	-	-
OG1031	Accessory	Single-copy	hypothetical protein	-	-	-	-	-	-	-
OG1032	Accessory	Single-copy	hypothetical protein	N	Flagellar biosynthesis protein FlhB	Bac_export_2 (PF01312) FlhB HrpN YscU SpaS Family	cdsU	Type III secretion protein CdsU	TTSS	Effector delivery system
OG1033	Accessory	Single-copy	50S ribosomal protein L20	J	Ribosomal protein L20	Ribosomal_L20 (PF00453) Ribosomal protein L20	-	-	-	-
OG1034	Accessory	Single-copy	hypothetical protein	-	-	-	-	-	-	-
OG1035	Accessory	Single-copy	hypothetical protein	-	-	-	-	-	-	-
OG1036	Accessory	Single-copy	hypothetical protein	-	-	-	-	-	-	-
OG1037	Accessory	Single-copy	hypothetical protein	-	-	-	-	-	-	-
OG1038	Accessory	Single-copy	hypothetical protein	-	-	-	-	-	-	-
OG1039	Accessory	Single-copy	hypothetical protein	-	-	-	-	-	-	-
OG1040	Accessory	Single-copy	hypothetical protein	-	-	Phage_B (PF02304) Scaffold protein B	-	-	-	-
OG1041	Accessory	Single-copy	hypothetical protein	-	-	-	-	-	-	-
OG1042	Accessory	Single-copy	Histone H1-like protein HC2	-	-	HC2 (PF07382) Histone H1-like nucleoprotein HC2	-	-	-	-
OG1043	Accessory	Single-copy	hypothetical protein	-	-	-	-	-	-	-
OG1044	Accessory	Single-copy	hypothetical protein	-	-	-	-	-	-	-
OG1045	Accessory	Single-copy	30S ribosomal protein S8	J	Ribosomal protein S8	Ribosomal_S8 (PF00410) Ribosomal protein S8	-	-	-	-
OG1046	Accessory	Single-copy	hypothetical protein	J	Ribosomal protein S16	Ribosomal_S16 (PF00886) Ribosomal protein S16	-	-	-	-
OG1047	Accessory	Single-copy	50S ribosomal protein L16	J	Ribosomal protein L16/L10AE	Ribosomal_L16 (PF00252) Ribosomal protein L16p/L10e	-	-	-	-
OG1048	Strain-specific	Multi-copy	hypothetical protein	-	-	-	-	-	-	-
OG1049	Strain-specific	Single-copy	hypothetical protein	-	-	-	-	-	-	-
OG1050	Strain-specific	Single-copy	hypothetical protein	-	-	-	-	-	-	-
OG1051	Strain-specific	Single-copy	hypothetical protein	-	-	-	-	-	-	-
OG1052	Strain-specific	Single-copy	hypothetical protein	-	-	-	-	-	-	-
OG1053	Strain-specific	Single-copy	hypothetical protein	-	-	-	-	-	-	-
OG1054	Strain-specific	Single-copy	hypothetical protein	-	-	-	-	-	-	-
OG1055	Strain-specific	Single-copy	hypothetical protein	-	-	-	-	-	-	-
OG1056	Strain-specific	Single-copy	hypothetical protein	-	-	-	-	-	-	-
OG1057	Strain-specific	Single-copy	hypothetical protein	-	-	-	-	-	-	-
OG1058	Strain-specific	Single-copy	Putative transposase InsK for insertion sequence element IS150	X	Transposase InsO and inactivated derivatives	HTH_21 (PF13276) HTH-like domain; rve (PF00665) Integrase core domain	-	-	-	-
OG1059	Strain-specific	Single-copy	hypothetical protein	-	-	-	-	-	-	-
OG1060	Strain-specific	Single-copy	hypothetical protein	-	-	-	-	-	-	-
OG1061	Strain-specific	Single-copy	hypothetical protein	-	-	-	-	-	-	-
OG1062	Strain-specific	Single-copy	hypothetical protein	-	-	-	-	-	-	-
OG1063	Strain-specific	Single-copy	hypothetical protein	-	-	-	-	-	-	-
OG1064	Strain-specific	Single-copy	Xylulose-5-phosphate phosphoketolase	G	Phosphoketolase	XFP (PF03894) D-xylulose 5-phosphate/D-fructose 6-phosphate phosphoketolase; Transket_pyr (PF02779) Transketolase, pyrimidine binding domain	-	-	-	-
OG1065	Strain-specific	Single-copy	hypothetical protein	-	-	-	-	-	-	-
OG1066	Strain-specific	Single-copy	hypothetical protein	-	-	-	-	-	-	-
OG1067	Strain-specific	Single-copy	hypothetical protein	J	Ribosomal protein L3	-	-	-	-	-
OG1068	Strain-specific	Single-copy	NADH-quinone oxidoreductase subunit 8	C	NADH:ubiquinone oxidoreductase subunit 1 (chain H)	NADHdh (PF00146) NADH dehydrogenase	-	-	-	-
OG1069	Strain-specific	Single-copy	hypothetical protein	-	-	-	-	-	-	-
OG1070	Strain-specific	Single-copy	hypothetical protein	-	-	Protein_K (PF12283) Bacteriophage protein K	-	-	-	-
OG1071	Strain-specific	Single-copy	hypothetical protein	-	-	-	-	-	-	-
OG1072	Strain-specific	Single-copy	hypothetical protein	-	-	-	-	-	-	-
OG1073	Strain-specific	Single-copy	hypothetical protein	-	-	-	-	-	-	-
OG1074	Strain-specific	Single-copy	hypothetical protein	-	-	-	-	-	-	-
OG1075	Strain-specific	Single-copy	hypothetical protein	-	-	-	-	-	-	-
OG1076	Strain-specific	Single-copy	hypothetical protein	-	-	-	-	-	-	-
OG1077	Strain-specific	Single-copy	hypothetical protein	-	-	-	-	-	-	-
OG1078	Strain-specific	Single-copy	hypothetical protein	-	-	-	-	-	-	-
OG1079	Strain-specific	Single-copy	hypothetical protein	-	-	-	-	-	-	-
OG1080	Strain-specific	Single-copy	FeS cluster assembly protein SufB	O	Fe-S cluster assembly scaffold protein SufB	SUFBD (PF01458) SUF system FeS cluster assembly, SufBD	-	-	-	-
OG1081	Strain-specific	Single-copy	hypothetical protein	-	-	-	-	-	-	-
OG1082	Strain-specific	Single-copy	hypothetical protein	-	-	-	-	-	-	-
OG1083	Strain-specific	Single-copy	hypothetical protein	-	-	-	-	-	-	-
OG1084	Strain-specific	Single-copy	hypothetical protein	-	-	-	-	-	-	-
OG1085	Strain-specific	Single-copy	hypothetical protein	-	-	-	-	-	-	-
OG1086	Strain-specific	Single-copy	hypothetical protein	-	-	-	-	-	-	-
OG1087	Strain-specific	Single-copy	hypothetical protein	-	-	-	-	-	-	-
OG1088	Strain-specific	Single-copy	hypothetical protein	-	-	-	-	-	-	-
OG1089	Strain-specific	Single-copy	hypothetical protein	-	-	-	-	-	-	-
OG1090	Strain-specific	Single-copy	hypothetical protein	-	-	-	-	-	-	-
OG1091	Strain-specific	Single-copy	hypothetical protein	-	-	-	-	-	-	-
OG1092	Strain-specific	Single-copy	30S ribosomal protein S5	J	Ribosomal protein S5	Ribosomal_S5_C (PF03719) Ribosomal protein S5, C-terminal domain; Ribosomal_S5 (PF00333) Ribosomal protein S5, N-terminal domain	-	-	-	-
OG1093	Strain-specific	Single-copy	30S ribosomal protein S7	J	Ribosomal protein S7	Ribosomal_S7 (PF00177) Ribosomal protein S7p/S5e	-	-	-	-
OG1094	Strain-specific	Single-copy	hypothetical protein	J	Ribosomal protein L35	Ribosomal_L35p (PF01632) Ribosomal protein L35	-	-	-	-
OG1095	Strain-specific	Single-copy	V-type sodium ATPase subunit B	C	Archaeal/vacuolar-type H+-ATPase subunit B/Vma2	ATP-synt_ab (PF00006) ATP synthase alpha/beta family, nucleotide-binding domain	-	-	-	-
OG1096	Strain-specific	Single-copy	30S ribosomal protein S15	J	Ribosomal protein S15P/S13E	Ribosomal_S15 (PF00312) Ribosomal protein S15	-	-	-	-
OG1097	Strain-specific	Single-copy	50S ribosomal protein L22	J	Ribosomal protein L22	Ribosomal_L22 (PF00237) Ribosomal protein L22p/L17e	-	-	-	-
OG1098	Strain-specific	Single-copy	hypothetical protein	U	Preprotein translocase subunit SecE	SecE (PF00584) SecE/Sec61-gamma subunits of protein translocation complex	-	-	-	-
OG1099	Strain-specific	Single-copy	hypothetical protein	-	-	-	-	-	-	-
OG1100	Strain-specific	Single-copy	RNA polymerase sigma factor SigA	K	DNA-directed RNA polymerase, sigma subunit (sigma70/sigma32)	Sigma70_r3 (PF04539) Sigma-70 region 3; Sigma70_r2 (PF04542) Sigma-70 region 2; Sigma70_r4 (PF04545) Sigma-70, region 4; Sigma70_r1_2 (PF00140) Sigma-70 factor, region 1.2	sigA/rpoV	RNA polymerase sigma factor SigA	SigA	Regulation
OG1101	Strain-specific	Single-copy	30S ribosomal protein S11	J	Ribosomal protein S11	Ribosomal_S11 (PF00411) Ribosomal protein S11	-	-	-	-
OG1102	Strain-specific	Single-copy	hypothetical protein	-	-	-	-	-	-	-
OG1103	Strain-specific	Single-copy	putative outer membrane protein pmp15	U	Large exoprotein involved in heme utilization or adhesion	Autotransporter (PF03797) Autotransporter beta-domain	pmpE	polymorphic membrane protein PmpE	Pmps	Adherence
OG1104	Strain-specific	Single-copy	hypothetical protein	-	-	-	-	-	-	-
OG1105	Strain-specific	Single-copy	hypothetical protein	-	-	-	-	-	-	-
OG1106	Strain-specific	Single-copy	hypothetical protein	-	-	-	-	-	-	-
OG1107	Strain-specific	Single-copy	Transcription elongation factor GreA	S	Uncharacterized N-terminal domain of the transcription elongation factor GreA	GreA_GreB_N (PF03449) Transcription elongation factor, N-terminal; GreA_GreB (PF01272) Transcription elongation factor, GreA/GreB, C-term	-	-	-	-
OG1108	Strain-specific	Single-copy	Ribosome-binding factor A	J	Ribosome-binding factor A	RBFA (PF02033) Ribosome-binding factor A	-	-	-	-
OG1109	Strain-specific	Single-copy	Translation initiation factor IF-2	J	Translation initiation factor IF-2, a GTPase	IF-2 (PF11987) Translation-initiation factor 2	-	-	-	-
OG1110	Strain-specific	Single-copy	hypothetical protein	-	-	-	-	-	-	-
OG1111	Strain-specific	Single-copy	Phenylalanine--tRNA ligase alpha subunit	J	Phenylalanyl-tRNA synthetase alpha subunit	tRNA-synt_2d (PF01409) tRNA synthetases class II core domain (F); Phe_tRNA-synt_N (PF02912) Aminoacyl tRNA synthetase class II, N-terminal domain	-	-	-	-
OG1112	Strain-specific	Single-copy	Glyceraldehyde-3-phosphate dehydrogenase	G	Glyceraldehyde-3-phosphate dehydrogenase/erythrose-4-phosphate dehydrogenase	Gp_dh_N (PF00044) Glyceraldehyde 3-phosphate dehydrogenase, NAD binding domain	-	-	-	-
OG1113	Strain-specific	Single-copy	Glyceraldehyde-3-phosphate dehydrogenase	G	Glyceraldehyde-3-phosphate dehydrogenase/erythrose-4-phosphate dehydrogenase	Gp_dh_C (PF02800) Glyceraldehyde 3-phosphate dehydrogenase, C-terminal domain	-	-	-	-
OG1114	Strain-specific	Single-copy	hypothetical protein	-	-	-	-	-	-	-
OG1115	Strain-specific	Single-copy	50S ribosomal protein L3	J	Ribosomal protein L3	Ribosomal_L3 (PF00297) Ribosomal protein L3	-	-	-	-
OG1116	Strain-specific	Single-copy	Uridylate kinase	F	Uridylate kinase	AA_kinase (PF00696) Amino acid kinase family	-	-	-	-
OG1117	Strain-specific	Single-copy	Ribosome-recycling factor	J	Ribosome recycling factor	RRF (PF01765) Ribosome recycling factor	-	-	-	-
OG1118	Strain-specific	Single-copy	50S ribosomal protein L18	J	Ribosomal protein L18	Ribosomal_L18p (PF00861) Ribosomal L18 of archaea, bacteria, mitoch. and chloroplast	-	-	-	-
OG1119	Strain-specific	Single-copy	hypothetical protein	J	Ribosomal protein L23	Ribosomal_L23 (PF00276) Ribosomal protein L23	-	-	-	-
OG1120	Strain-specific	Single-copy	hypothetical protein	J	Ribosomal protein L4	Ribosomal_L4 (PF00573) Ribosomal protein L4/L1 family	-	-	-	-
OG1121	Strain-specific	Single-copy	hypothetical protein	K	Transcriptional regulator NrdR, contains Zn-ribbon and ATP-cone domains	Ribonuc_red_lgC (PF02867) Ribonucleotide reductase, barrel domain	-	-	-	-
OG1122	Strain-specific	Single-copy	hypothetical protein	-	-	-	-	-	-	-
OG1123	Strain-specific	Single-copy	hypothetical protein	S	Uncharacterized conserved protein YggT, Ycf19 family	YGGT (PF02325) YGGT family	-	-	-	-
OG1124	Strain-specific	Single-copy	50S ribosomal protein L27	J	Ribosomal protein L27	Ribosomal_L27 (PF01016) Ribosomal L27 protein	-	-	-	-
OG1125	Strain-specific	Single-copy	hypothetical protein	-	-	-	-	-	-	-
OG1126	Strain-specific	Single-copy	hypothetical protein	F	Thymidylate synthase ThyX	Thy1 (PF02511) Thymidylate synthase complementing protein	-	-	-	-
OG1127	Strain-specific	Single-copy	hypothetical protein	-	-	-	-	-	-	-
OG1128	Strain-specific	Single-copy	Serine/threonine phosphatase stp	T	Serine/threonine protein phosphatase PrpC	-	-	-	-	-
OG1129	Strain-specific	Single-copy	Phosphoglucosamine mutase	G	Phosphomannomutase	PGM_PMM_IV (PF00408) Phosphoglucomutase/phosphomannomutase, C-terminal domain; PGM_PMM_III (PF02880) Phosphoglucomutase/phosphomannomutase, alpha/beta/alpha domain III	-	-	-	-
OG1130	Strain-specific	Single-copy	CDP-diacylglycerol--glycerol-3-phosphate 3-phosphatidyltransferase	I	Phosphatidylglycerophosphate synthase	CDP-OH_P_transf (PF01066) CDP-alcohol phosphatidyltransferase	-	-	-	-
OG1131	Strain-specific	Single-copy	Fructose-bisphosphate aldolase class 1	G	Fructose-bisphosphate aldolase class Ia, DhnA family	DeoC (PF01791) DeoC/LacD family aldolase	-	-	-	-
OG1132	Strain-specific	Single-copy	hypothetical protein	-	-	DUF1725 (PF08333) Protein of unknown function (DUF1725)	-	-	-	-
OG1133	Strain-specific	Single-copy	hypothetical protein	-	-	-	-	-	-	-
OG1134	Strain-specific	Single-copy	hypothetical protein	-	-	-	-	-	-	-
OG1135	Strain-specific	Single-copy	hypothetical protein	-	-	-	-	-	-	-
OG1136	Strain-specific	Single-copy	hypothetical protein	-	-	-	-	-	-	-
OG1137	Strain-specific	Single-copy	hypothetical protein	-	-	-	-	-	-	-
OG1138	Strain-specific	Single-copy	putative outer membrane protein pmp18	U	Large exoprotein involved in heme utilization or adhesion	ChlamPMP_M (PF07548) Chlamydia polymorphic membrane protein middle domain; Chlam_PMP (PF02415) Chlamydia polymorphic membrane protein (Chlamydia_PMP) repeat; Autotransporter (PF03797) Autotransporter beta-domain	pmpE	polymorphic membrane protein PmpE	Pmps	Adherence
OG1139	Strain-specific	Single-copy	putative outer membrane protein PmpE	U	Large exoprotein involved in heme utilization or adhesion	Autotransporter (PF03797) Autotransporter beta-domain	pmpE	polymorphic membrane protein PmpE	Pmps	Adherence
OG1140	Strain-specific	Single-copy	hypothetical protein	-	-	-	-	-	-	-
OG1141	Strain-specific	Single-copy	hypothetical protein	-	-	-	-	-	-	-
OG1142	Strain-specific	Single-copy	hypothetical protein	-	-	-	-	-	-	-
OG1143	Strain-specific	Single-copy	hypothetical protein	-	-	-	-	-	-	-
OG1144	Strain-specific	Single-copy	hypothetical protein	-	-	-	-	-	-	-
OG1145	Strain-specific	Single-copy	hypothetical protein	-	-	-	-	-	-	-
OG1146	Strain-specific	Single-copy	hypothetical protein	-	-	MACPF (PF01823) MAC/Perforin domain	-	-	-	-
OG1147	Strain-specific	Single-copy	hypothetical protein	-	-	-	-	-	-	-
OG1148	Strain-specific	Single-copy	hypothetical protein	-	-	-	-	-	-	-
OG1149	Strain-specific	Single-copy	hypothetical protein	-	-	-	-	-	-	-
OG1150	Strain-specific	Single-copy	hypothetical protein	-	-	-	-	-	-	-
OG1151	Strain-specific	Single-copy	hypothetical protein	-	-	-	-	-	-	-
OG1152	Strain-specific	Single-copy	hypothetical protein	-	-	-	-	-	-	-
OG1153	Strain-specific	Single-copy	hypothetical protein	R	Gas vesicle protein	YtxH (PF12732) YtxH-like protein	-	-	-	-
OG1154	Strain-specific	Single-copy	hypothetical protein	-	-	-	-	-	-	-
OG1155	Strain-specific	Single-copy	hypothetical protein	-	-	-	-	-	-	-
OG1156	Strain-specific	Single-copy	hypothetical protein	-	-	-	-	-	-	-
OG1157	Strain-specific	Single-copy	hypothetical protein	-	-	-	-	-	-	-
* Protein functions are annotated based on two databases COG and Pfam. The abbreviations of COG functional categories are listed as follows: J for “Translation and ribosomal structure”; K for “Transcription”; L for “Replication, recombination and repair”; D for “Cell cycle control and cell division”; V for “Defense mechanisms”; T for “Signal transduction mechanisms”; M for “Cell wall/membrane/env…
