# Supplementary material for: Metagenomic surveillance and comparative genomic analysis of Chlamydia psittaci in patients with pneumonia
Source: Front Microbiol. 2023 May 30;14:1157888. doi: 10.3389/fmicb.2023.1157888 (PMC10265514; doi:10.3389/fmicb.2023.1157888)
Supplement: Supplementary file 8 [file Data_Sheet_1.FASTA]

>OG0548 ompA DIHJABJN_00457 Major outer membrane porin, WP_006342723.1, Chlamydia psittaci 02DC18
MKKLLKSALLFAATGSALSLQALPVGNPAEPSLLIDGTMWEGASGDPCDPCATWCDAISIRAGYYGDYVFDRVLKVDVNKTFSGMAATPTQATGNASNTNQPEANGRPNIAYGRHMEDAEWFSNAAFLALNIWDRFDIFCTLGASNGYFKASSAAFNLVGLIGFSAASSISTDLPTQLPNVGITQGVVEFYTDTSFSWSVGARGALWECGCATLGAEFQYAQSNPKIEMLNVTSSPAQFVIHKPRGYKGASSNFPLPITAGTTEATDTKSATIKYHEWQVGLALSYRLNMLVPYIGVNWSRATFDADTIRIAQPKLKSEILNITTWNPSLIGSTTALPNNSGKDVLSDVLQIASIQINKMKSRKACGVAVGATLIDADKWSITGEARLINERAAHMNAQFRF
>OG0590 CT_082 CMLLFHEF_00465 hypothetical protein, WP_006343129.1, Chlamydia psittaci C19/98
MAISGNSSISPPGPDKWDPAIMGKQPESLSGPKESIFSETKEASVKKQEAMIQSGASANYETELQINEGKYRKALEQASSSPKSKLRGAFSKVRASVQGFLSGFGTRASRISARRAEADGEGRSMLPSDMEMVSKKGNRISPEMQGFYLDASGISDSSSDISMLSLESLRSTSLSSLSAPRDDISASETSAVVSFGAFHTARTSVTESTVNAWTINRLGGEMISTLLDPNIETSSLLRRASSVGNEGIIDLSDLENRSLSTDTRAEGSKNTKIIDSGRDAGRVEDLDLEGSGILETSAKEAEKKESREDLLKDQLALAKMMESLLSSGVPSSVYVPFVTSWSDGSTSFPPPKFSGTVAQSYNNKSEHVPMGISKNQGHMDFSSIERSRNIVETSSLSIDHSESHYRFPRNPFPEDYIPNLSKDGTANFSALSNTEAVFLPIPEENSFPRYEASAELTGYDTISSAYLFPAHQGMSLLAPLPRSLSEYKHQIEKRKGPGAPPDPLIYQYRNVAIDPPLIFRAPQPFASSSRLGVQGKPEAASVHDDGGGSGGGFSGQNQDNRRFSNKDEKRKPTDIDSGD
